# Supplementary material for: Patient preferences for ambulatory blood pressure monitoring devices: Wrist-type or arm-type?
Source: PLoS One. 2021 Aug 9;16(8):e0255871. doi: 10.1371/journal.pone.0255871 (PMC8352047; doi:10.1371/journal.pone.0255871)
Supplement: S1 Data — (XLS) [file pone.0255871.s001.xls]

## Sheet: ABP monitors
patient_No	Age	sex0F	BMI	DM0N	visit	antiHTtreatment	with_treatment0N	pre_post_0pre	sleeptime	awaketime	day_night0day	TIME	realtime	SBP_A	DBP_A	HR_A	Timehhmmss	realtime_A	SBP_B	DBP_B	HR_B	A_B_SBP	A_B_DBP	Mean_SBP	Mean_DBP	filter_$	SBP_A_DAY	DBP_A_DAY	SBP_A_NIGHT	DBP_A_NIGHT	SBP_B_DAY	DBP_B_DAY	SBP_B_NIGHT	DBP_B_NIGHT
0	65	0	20.3	0	Before v0	N	0	0	1899-12-31 23:00:00	1899-12-31 07:00:00	1	1899-12-31 04:00:00	1899-12-31 04:00:00	131	74	62	35500	35500	107	73	62	24	1	119	74	0	113	74	131	74	141	93	107	73
0	65	0	20.3	0	Before v0	N	0	0	1899-12-31 23:00:00	1899-12-31 07:00:00	1	1899-12-31 06:00:00	1899-12-31 06:00:00	104	68	61	55500	55500	106	72	59	-2	-4	105	70	0	115	72	104	68	126	84	106	72
0	65	0	20.3	0	Before v0	N	0	0	1899-12-31 23:00:00	1899-12-31 07:00:00	1	1899-12-31 07:00:00	1899-12-31 07:00:00	122	72	66	65501	65501	115	80	61	7	-8	119	76	0	156	93	122	72	118	79	115	80
0	65	0	20.3	0	Before v0	N	0	0	1899-12-31 23:00:00	1899-12-31 07:00:00	1	1899-12-31	1899-12-31	110	62	63	235500	235500	116	78	61	-6	-16	113	70	0	154	105	110	62	123	84	116	78
0	65	0	20.3	0	Before v0	N	0	0	1899-12-31 23:00:00	1899-12-31 07:00:00	0	1899-12-31 09:15:00	1899-12-31 09:15:00	113	74	83	91000	91000	141	93	79	-28	-19	127	84	1	117	80	128	80	125	84	93	65
0	65	0	20.3	0	Before v0	N	0	0	1899-12-31 23:00:00	1899-12-31 07:00:00	0	1899-12-31 10:00:00	1899-12-31 10:00:00	115	72	78	95500	95500	126	84	75	-11	-12	121	78	1	155	94	133	73	120	81	100	70
0	65	0	20.3	0	Before v0	N	0	0	1899-12-31 23:00:00	1899-12-31 07:00:00	0	1899-12-31 13:43:00	1899-12-31 13:43:00	156	93	73	134000	134000	118	79	74	38	14	137	86	1	115	80	138	78	119	80	102	54
0	65	0	20.3	0	Before v0	N	0	0	1899-12-31 23:00:00	1899-12-31 07:00:00	0	1899-12-31 15:00:00	1899-12-31 15:00:00	154	105	85	151000	151000	123	84	87	31	21	139	95	1	155	89	131	75	125	84	115	61
0	65	0	20.3	0	Before v0	N	0	0	1899-12-31 23:00:00	1899-12-31 07:00:00	0	1899-12-31 16:00:00	1899-12-31 16:00:00	117	80	81	161000	161000	125	84	82	-8	-4	121	82	1	133	82	132	74	111	77	119	63
0	65	0	20.3	0	Before v0	N	0	0	1899-12-31 23:00:00	1899-12-31 07:00:00	0	1899-12-31 16:30:00	1899-12-31 16:30:00	155	94	76	164000	164000	120	81	79	35	13	138	88	1	132	78	110	68	125	82	114	61
0	65	0	20.3	0	Before v0	N	0	0	1899-12-31 23:00:00	1899-12-31 07:00:00	0	1899-12-31 17:30:00	1899-12-31 17:30:00	115	80	69	174000	174000	119	80	72	-4	0	117	80	1	134	93	114	65	119	80	116	61
0	65	0	20.3	0	Before v0	N	0	0	1899-12-31 23:00:00	1899-12-31 07:00:00	0	1899-12-31 19:15:00	1899-12-31 19:15:00	155	89	75	192500	192500	125	84	79	30	5	140	87	1	134	78	99	62	114	78	111	59
0	65	0	20.3	0	Before v0	N	0	0	1899-12-31 23:00:00	1899-12-31 07:00:00	0	1899-12-31 19:45:00	1899-12-31 19:45:00	133	82	75	195500	195500	111	77	70	22	5	122	80	1	140	79	124	61	111	77	108	60
0	65	0	20.3	0	Before v0	N	0	0	1899-12-31 23:00:00	1899-12-31 07:00:00	0	1899-12-31 20:00:00	1899-12-31 20:00:00	132	78	75	201000	201000	125	82	75	7	-4	129	80	1	161	66	110	54	137	92	103	54
0	65	0	20.3	0	Before v0	N	0	0	1899-12-31 23:00:00	1899-12-31 07:00:00	0	1899-12-31 20:15:00	1899-12-31 20:15:00	134	93	73	202500	202500	119	80	71	15	13	127	87	1	146	76	113	54	141	93	107	57
1	65	0	20.3	0	Before v0	N	0	0	1899-12-31 23:00:00	1899-12-31 07:00:00	0	1899-12-31 21:00:00	1899-12-31 21:00:00	134	78	75	211000	211000	114	78	70	20	0	124	78	1	137	80	142	58	148	95	116	61
1	65	0	20.3	0	Before v0	N	0	0	1899-12-31 23:00:00	1899-12-31 07:00:00	0	1899-12-31 21:15:00	1899-12-31 21:15:00	140	79	66	212500	212500	111	77	66	29	2	126	78	1	137	85	132	76	148	98	111	64
1	65	0	20.3	0	Before v0	N	0	1	1899-12-31 23:00:00	1899-12-31 07:00:00	1	1899-12-31 05:00:00	1899-12-31 05:00:00	128	80	63	45500	45500	93	65	59	35	15	111	73	0	138	87	112	72	124	87	111	63
1	65	0	20.3	0	Before v0	N	0	1	1899-12-31 23:00:00	1899-12-31 07:00:00	1	1899-12-31 03:00:00	1899-12-31 03:00:00	133	73	63	25500	25500	100	70	62	33	3	117	72	0	133	73	121	67	119	82	116	64
2	43	1	26.8905	0	1	amlodipine10	1	0	1899-12-31 01:00:00	1899-12-31 07:00:00	0	1899-12-31 09:16:00	1899-12-31 09:16:00	161	66	76	90900	90900	137	92	77	24	-26	149	79	1	131	79	125	64	130	85	108	61
2	43	1	26.8905	0	1	amlodipine10	1	0	1899-12-31 01:00:00	1899-12-31 07:00:00	0	1899-12-31 10:15:00	1899-12-31 10:15:00	146	76	65	100900	100900	141	93	67	5	-17	144	85	1	139	88	108	60	146	77	108	62
2	43	1	26.8905	0	1	amlodipine10	1	0	1899-12-31 01:00:00	1899-12-31 07:00:00	0	1899-12-31 10:30:00	1899-12-31 10:30:00	137	80	68	102400	102400	148	95	66	-11	-15	143	88	1	141	76	98	51	108	57	107	60
2	43	1	26.8905	0	1	amlodipine10	1	1	1899-12-31 01:00:00	1899-12-31 07:00:00	0	1899-12-31 11:00:00	1899-12-31 11:00:00	137	85	66	105401	105401	148	98	69	-11	-13	143	92	1	139	82	89	44	118	66	108	64
2	43	1	26.8905	0	1	amlodipine10	1	1	1899-12-31 01:00:00	1899-12-31 07:00:00	0	1899-12-31 11:45:00	1899-12-31 11:45:00	138	87	71	113900	113900	124	87	71	14	0	131	87	1	110	73	114	75	146	79	113	68
2	43	1	26.8905	0	1	amlodipine10	1	1	1899-12-31 01:00:00	1899-12-31 07:00:00	0	1899-12-31 12:00:00	1899-12-31 12:00:00	133	73	69	115400	115400	119	82	65	14	-9	126	78	1	129	77	122	57	153	82	110	66
2	43	1	26.8905	0	1	amlodipine10	1	1	1899-12-31 01:00:00	1899-12-31 07:00:00	0	1899-12-31 12:15:00	1899-12-31 12:15:00	131	79	69	120900	120900	130	85	66	1	-6	131	82	1	119	73	142	81	142	77	133	97
3	62	0	23.9	0	0	Amlodipine10+Prazosin1mg	1	0	1899-12-31	1899-12-31 07:30:00	0	1899-12-31 09:46:00	1899-12-31 09:49:00	139	88	75	94400	94400	146	77	76	-7	11	143	83	1	136	76	137	79	140	76	140	93
3	62	0	24	0	1	Amlodipine10+Prazosin1mg+bisoprolol2.5	1	0	1899-12-31	1899-12-31 08:00:00	0	1899-12-31 10:03:00	1899-12-31 10:03:00	141	76	55	100200	100200	108	57	56	33	19	125	67	1	142	85	134	76	138	75	131	91
3	62	0	23.9	0	0.1	Amlodipine10+Prazosin1mg+bisoprolol2.5	1	0	1899-12-31	1899-12-31 07:30:00	0	1899-12-31 09:56:00	1899-12-31 09:56:00	139	82	76	95600	95600	118	66	72	21	16	129	74	1	136	88	133	89	144	77	123	85
3	62	0	23.9	0	0	Amlodipine10+Prazosin1mg	1	1	1899-12-31	1899-12-31 07:30:00	0	1899-12-31 09:15:00	1899-12-31 09:18:00	110	73	78	91400	91500	146	79	77	-36	-6	128	76	1	138	74	134	76	159	85	127	88
3	62	0	23.9	0	0	Amlodipine10+Prazosin1mg	1	1	1899-12-31	1899-12-31 07:30:00	0	1899-12-31 09:30:00	1899-12-31 09:33:00	129	77	76	92900	93000	153	82	77	-24	-5	141	80	1	133	67	153	93	155	83	128	89
3	62	0	23.9	0	0	Amlodipine10+Prazosin1mg	1	1	1899-12-31	1899-12-31 07:30:00	0	1899-12-31 11:30:00	1899-12-31 11:33:00	119	73	69	112900	113000	142	77	71	-23	-4	131	75	1	133	84	167	106	150	81	135	91
3	62	0	23.9	0	0	Amlodipine10+Prazosin1mg	1	1	1899-12-31	1899-12-31 07:30:00	0	1899-12-31 11:45:00	1899-12-31 11:48:00	136	76	73	114400	114500	140	76	70	-4	0	138	76	1	147	85	148	74	144	79	130	88
3	62	0	23.9	0	0	Amlodipine10+Prazosin1mg	1	1	1899-12-31	1899-12-31 07:30:00	0	1899-12-31 12:30:00	1899-12-31 12:33:00	142	85	78	122900	123000	138	75	73	4	10	140	80	1	149	89	122	75	137	76	127	87
3	62	0	23.9	0	0	Amlodipine10+Prazosin1mg	1	1	1899-12-31	1899-12-31 07:30:00	0	1899-12-31 12:45:00	1899-12-31 12:48:00	136	88	78	124400	124400	144	77	77	-8	11	140	83	1	146	98	139	86	145	78	135	90
3	62	0	23.9	0	0	Amlodipine10+Prazosin1mg	1	1	1899-12-31	1899-12-31 07:30:00	0	1899-12-31 14:15:00	1899-12-31 14:18:00	138	74	81	141400	141500	159	85	86	-21	-11	149	80	1	151	66	116	81	145	80	138	92
3	62	0	23.9	0	0	Amlodipine10+Prazosin1mg	1	1	1899-12-31	1899-12-31 07:30:00	0	1899-12-31 14:30:00	1899-12-31 14:33:00	133	67	83	142900	143000	155	83	83	-22	-16	144	75	1	139	84	122	79	151	81	117	78
3	62	0	23.9	0	0	Amlodipine10+Prazosin1mg	1	1	1899-12-31	1899-12-31 07:30:00	0	1899-12-31 14:45:00	1899-12-31 14:48:00	133	84	85	144400	144500	150	81	82	-17	3	142	83	1	138	87	132	83	146	79	140	95
3	62	0	23.9	0	0	Amlodipine10+Prazosin1mg	1	1	1899-12-31	1899-12-31 07:30:00	0	1899-12-31 15:15:00	1899-12-31 15:18:00	147	85	81	151400	151500	144	79	80	3	6	146	82	1	145	85	105	66	153	82	140	94
3	62	0	23.9	0	0	Amlodipine10+Prazosin1mg	1	1	1899-12-31	1899-12-31 07:30:00	0	1899-12-31 17:30:00	1899-12-31 17:33:00	149	89	76	172900	172900	137	76	72	12	13	143	83	1	129	74	121	71	146	79	106	73
3	62	0	23.9	0	0	Amlodipine10+Prazosin1mg	1	1	1899-12-31	1899-12-31 07:30:00	0	1899-12-31 17:45:00	1899-12-31 17:48:00	146	98	76	174400	174400	145	78	78	1	20	146	88	1	156	76	121	79	153	81	113	84
3	62	0	23.9	0	0	Amlodipine10+Prazosin1mg	1	1	1899-12-31	1899-12-31 07:30:00	0	1899-12-31 18:45:00	1899-12-31 18:48:00	151	66	76	184400	184500	145	80	77	6	-14	148	73	1	153	59	118	77	150	81	109	84
3	62	0	23.9	0	0	Amlodipine10+Prazosin1mg	1	1	1899-12-31	1899-12-31 07:30:00	0	1899-12-31 19:45:00	1899-12-31 19:48:00	139	84	85	194400	194500	151	81	82	-12	3	145	83	1	145	78	117	75	144	79	113	85
3	62	0	23.9	0	0	Amlodipine10+Prazosin1mg	1	1	1899-12-31	1899-12-31 07:30:00	0	1899-12-31 20:00:00	1899-12-31 20:03:00	138	87	85	195900	196000	146	79	82	-8	8	142	83	1	156	83	118	76	115	60	113	86
3	62	0	23.9	0	0	Amlodipine10+Prazosin1mg	1	1	1899-12-31	1899-12-31 07:30:00	0	1899-12-31 20:15:00	1899-12-31 20:18:00	145	85	83	201400	201500	153	82	85	-8	3	149	84	1	111	67	118	76	119	64	156	103
3	62	0	23.9	0	0	Amlodipine10+Prazosin1mg	1	1	1899-12-31	1899-12-31 07:30:00	0	1899-12-31 21:15:00	1899-12-31 21:18:00	129	74	78	211400	211500	146	79	78	-17	-5	138	77	1	124	63	125	68	114	60	127	81
3	62	0	23.9	0	0	Amlodipine10+Prazosin1mg	1	1	1899-12-31	1899-12-31 07:30:00	0	1899-12-31 21:30:00	1899-12-31 21:33:00	156	76	75	212900	213000	153	81	79	3	-5	155	79	1	112	64	134	82	115	62	130	82
3	62	0	23.9	0	0	Amlodipine10+Prazosin1mg	1	1	1899-12-31	1899-12-31 07:30:00	0	1899-12-31 21:45:00	1899-12-31 21:48:00	153	59	85	214400	214500	150	81	86	3	-22	152	70	1	108	60	136	83	109	58	129	82
3	62	0	23.9	0	0	Amlodipine10+Prazosin1mg	1	1	1899-12-31	1899-12-31 07:30:00	0	1899-12-31 22:00:00	1899-12-31 22:03:00	145	78	78	215900	216000	144	79	81	1	-1	145	79	1	105	61	137	103	119	63	113	83
3	62	0	24	0	1	Amlodipine10+Prazosin1mg+bisoprolol2.5	1	1	1899-12-31	1899-12-31 08:00:00	0	1899-12-31 10:30:00	1899-12-31 10:30:00	156	83	55	103200	103200	115	60	54	41	23	136	72	1	108	60	134	94	116	62	109	83
3	62	0	24	0	1	Amlodipine10+Prazosin1mg+bisoprolol2.5	1	1	1899-12-31	1899-12-31 08:00:00	0	1899-12-31 13:31:00	1899-12-31 13:31:00	111	67	75	133200	133200	119	64	71	-8	3	115	66	1	117	60	115	78	113	63	122	90
3	62	0	24	0	1	Amlodipine10+Prazosin1mg+bisoprolol2.5	1	1	1899-12-31	1899-12-31 08:00:00	0	1899-12-31 14:30:00	1899-12-31 14:30:00	124	63	62	143200	143200	114	60	61	10	3	119	62	1	145	85	122	79	112	60	126	91
3	62	0	24	0	1	Amlodipine10+Prazosin1mg+bisoprolol2.5	1	1	1899-12-31	1899-12-31 08:00:00	0	1899-12-31 19:30:00	1899-12-31 19:30:00	112	64	66	193200	193200	115	62	63	-3	2	114	63	1	136	81	134	90	109	59	142	97
3	62	0	24	0	1	Amlodipine10+Prazosin1mg+bisoprolol2.5	1	1	1899-12-31	1899-12-31 08:00:00	0	1899-12-31 16:46:00	1899-12-31 16:46:00	108	60	65	164700	164700	109	58	63	-1	2	109	59	1	115	70	137	96	116	62	139	96
3	62	0	24	0	1	Amlodipine10+Prazosin1mg+bisoprolol2.5	1	1	1899-12-31	1899-12-31 08:00:00	0	1899-12-31 17:45:00	1899-12-31 17:45:00	105	61	66	174700	174700	119	63	66	-14	-2	112	62	1	144	83	134	86	105	56	127	80
3	62	0	24	0	1	Amlodipine10+Prazosin1mg+bisoprolol2.5	1	1	1899-12-31	1899-12-31 08:00:00	0	1899-12-31 18:02:00	1899-12-31 18:02:00	108	60	63	180200	180200	116	62	64	-8	-2	112	61	1	131	77	128	82	105	56	122	77
3	62	0	24	0	1	Amlodipine10+Prazosin1mg+bisoprolol2.5	1	1	1899-12-31	1899-12-31 08:00:00	0	1899-12-31 22:51:00	1899-12-31 22:51:00	117	60	63	230200	230200	113	63	64	4	-3	115	62	1	136	77	120	80	103	57	126	79
3	62	0	24	0	1	Amlodipine10+Prazosin1mg+bisoprolol2.5	1	1	1899-12-31	1899-12-31 08:00:00	1	1899-12-31 01:00:00	1899-12-31 01:00:00	138	78	62	10200	10200	102	54	60	36	24	120	66	0	121	69	131	82	116	60	129	81
3	62	0	24	0	1	Amlodipine10+Prazosin1mg+bisoprolol2.5	1	1	1899-12-31	1899-12-31 08:00:00	1	1899-12-31 05:00:00	1899-12-31 05:00:00	131	75	63	50200	50200	115	61	65	16	14	123	68	0	121	73	127	82	107	58	130	82
3	62	0	24	0	1	Amlodipine10+Prazosin1mg+bisoprolol2.5	1	1	1899-12-31	1899-12-31 08:00:00	1	1899-12-31 02:00:00	1899-12-31 02:00:00	132	74	66	20201	20201	119	63	64	13	11	126	69	0	117	66	131	80	108	59	128	80
3	62	0	24	0	1	Amlodipine10+Prazosin1mg+bisoprolol2.5	1	1	1899-12-31	1899-12-31 08:00:00	1	1899-12-31 07:30:00	1899-12-31 07:30:00	110	68	53	73201	73201	114	61	52	-4	7	112	65	0	120	68	124	81	112	59	130	82
3	62	0	24	0	1	Amlodipine10+Prazosin1mg+bisoprolol2.5	1	1	1899-12-31	1899-12-31 08:00:00	1	1899-12-31 07:45:00	1899-12-31 07:45:00	114	65	54	74700	74700	116	61	56	-2	4	115	63	0	116	71	123	77	108	58	122	78
3	62	0	24	0	1	Amlodipine10+Prazosin1mg+bisoprolol2.5	1	1	1899-12-31	1899-12-31 08:00:00	1	1899-12-31 06:00:00	1899-12-31 06:00:00	99	62	56	60200	60200	111	59	54	-12	3	105	61	0	126	53	122	74	112	60	119	76
3	62	0	24	0	1	Amlodipine10+Prazosin1mg+bisoprolol2.5	1	1	1899-12-31	1899-12-31 08:00:00	1	1899-12-31 07:00:00	1899-12-31 07:00:00	124	61	56	70200	70200	108	60	55	16	1	116	61	0	126	63	121	79	112	59	131	82
3	62	0	24	0	1	Amlodipine10+Prazosin1mg+bisoprolol2.5	1	1	1899-12-31	1899-12-31 08:00:00	1	1899-12-31 03:00:00	1899-12-31 03:00:00	110	54	53	30200	30200	103	54	52	7	0	107	54	0	111	51	116	76	114	60	128	80
3	62	0	24	0	1	Amlodipine10+Prazosin1mg+bisoprolol2.5	1	1	1899-12-31	1899-12-31 08:00:00	1	1899-12-31 04:00:00	1899-12-31 04:00:00	113	54	54	40200	40200	107	57	55	6	-3	110	56	0	137	67	118	75	115	62	126	80
3	62	0	24	0	1	Amlodipine10+Prazosin1mg+bisoprolol2.5	1	1	1899-12-31	1899-12-31 08:00:00	1	1899-12-31 07:15:00	1899-12-31 07:15:00	142	58	55	71701	71701	116	61	55	26	-3	129	60	0	131	71	125	73	117	61	124	78
3	62	0	24	0	1	Amlodipine10+Prazosin1mg+bisoprolol2.5	1	1	1899-12-31	1899-12-31 08:00:00	0	1899-12-31 08:15:00	1899-12-31 08:15:00	145	85	63	81700	81700	112	60	67	33	25	129	73	1	121	66	115	75	108	58	131	81
3	62	0	24	0	1	Amlodipine10+Prazosin1mg+bisoprolol2.5	1	1	1899-12-31	1899-12-31 08:00:00	0	1899-12-31 08:30:00	1899-12-31 08:30:00	136	81	56	83200	83200	109	59	58	27	22	123	70	1	123	69	118	75	114	60	129	81
3	62	0	24	0	1	Amlodipine10+Prazosin1mg+bisoprolol2.5	1	1	1899-12-31	1899-12-31 08:00:00	0	1899-12-31 09:15:00	1899-12-31 09:15:00	115	70	61	91700	91700	116	62	60	-1	8	116	66	1	108	63	126	74	108	57	126	80
3	62	0	24	0	1	Amlodipine10+Prazosin1mg+bisoprolol2.5	1	1	1899-12-31	1899-12-31 08:00:00	0	1899-12-31 10:45:00	1899-12-31 10:45:00	144	83	55	104700	104700	105	56	53	39	27	125	70	1	126	68	117	71	113	62	124	78
3	62	0	24	0	1	Amlodipine10+Prazosin1mg+bisoprolol2.5	1	1	1899-12-31	1899-12-31 08:00:00	0	1899-12-31 11:00:00	1899-12-31 11:00:00	131	77	52	110200	110200	105	56	52	26	21	118	67	1	137	78	116	75	124	65	136	83
3	62	0	24	0	1	Amlodipine10+Prazosin1mg+bisoprolol2.5	1	1	1899-12-31	1899-12-31 08:00:00	0	1899-12-31 11:15:00	1899-12-31 11:15:00	136	77	52	111700	111700	103	57	53	33	20	120	67	1	139	84	106	69	123	66	124	79
3	62	0	24	0	1	Amlodipine10+Prazosin1mg+bisoprolol2.5	1	1	1899-12-31	1899-12-31 08:00:00	0	1899-12-31 11:45:00	1899-12-31 11:45:00	121	69	56	114700	114700	116	60	56	5	9	119	65	1	147	73	107	67	125	70	124	78
3	62	0	24	0	1	Amlodipine10+Prazosin1mg+bisoprolol2.5	1	1	1899-12-31	1899-12-31 08:00:00	0	1899-12-31 12:15:00	1899-12-31 12:15:00	121	73	61	121700	121700	107	58	63	14	15	114	66	1	110	57	104	71	116	66	134	84
3	62	0	24	0	1	Amlodipine10+Prazosin1mg+bisoprolol2.5	1	1	1899-12-31	1899-12-31 08:00:00	0	1899-12-31 12:30:00	1899-12-31 12:30:00	117	66	57	123200	123200	108	59	58	9	7	113	63	1	147	82	122	62	112	63	121	78
3	62	0	24	0	1	Amlodipine10+Prazosin1mg+bisoprolol2.5	1	1	1899-12-31	1899-12-31 08:00:00	0	1899-12-31 12:45:00	1899-12-31 12:45:00	120	68	61	124700	124700	112	59	60	8	9	116	64	1	144	73	115	58	114	65	114	82
3	62	0	24	0	1	Amlodipine10+Prazosin1mg+bisoprolol2.5	1	1	1899-12-31	1899-12-31 08:00:00	0	1899-12-31 13:00:00	1899-12-31 13:00:00	116	71	58	130200	130200	108	58	54	8	13	112	65	1	130	71	125	74	108	63	109	80
3	62	0	24	0	1	Amlodipine10+Prazosin1mg+bisoprolol2.5	1	1	1899-12-31	1899-12-31 08:00:00	0	1899-12-31 14:45:00	1899-12-31 14:45:00	126	53	63	144700	144700	112	60	65	14	-7	119	57	1	137	82	132	83	114	65	111	80
3	62	0	24	0	1	Amlodipine10+Prazosin1mg+bisoprolol2.5	1	1	1899-12-31	1899-12-31 08:00:00	0	1899-12-31 15:00:00	1899-12-31 15:00:00	126	63	63	150200	150200	112	59	64	14	4	119	61	1	146	74	140	91	120	66	118	85
3	62	0	24	0	1	Amlodipine10+Prazosin1mg+bisoprolol2.5	1	1	1899-12-31	1899-12-31 08:00:00	0	1899-12-31 15:15:00	1899-12-31 15:15:00	111	51	66	151700	151700	114	60	68	-3	-9	113	56	1	144	76	155	91	121	69	115	82
3	62	0	24	0	1	Amlodipine10+Prazosin1mg+bisoprolol2.5	1	1	1899-12-31	1899-12-31 08:00:00	0	1899-12-31 15:30:00	1899-12-31 15:30:00	137	67	66	153200	153200	115	62	66	22	5	126	65	1	126	79	141	89	127	72	133	94
3	62	0	24	0	1	Amlodipine10+Prazosin1mg+bisoprolol2.5	1	1	1899-12-31	1899-12-31 08:00:00	0	1899-12-31 17:15:00	1899-12-31 17:15:00	131	71	66	171700	171700	117	61	63	14	10	124	66	1	128	70	141	86	115	64	145	88
3	62	0	24	0	1	Amlodipine10+Prazosin1mg+bisoprolol2.5	1	1	1899-12-31	1899-12-31 08:00:00	0	1899-12-31 18:30:00	1899-12-31 18:30:00	121	66	62	183200	183200	108	58	62	13	8	115	62	1	120	91	136	83	122	72	156	93
3	62	0	24	0	1	Amlodipine10+Prazosin1mg+bisoprolol2.5	1	1	1899-12-31	1899-12-31 08:00:00	0	1899-12-31 18:45:00	1899-12-31 18:45:00	123	69	65	184700	184700	114	60	61	9	9	119	65	1	120	91	130	89	142	78	146	89
3	62	0	24	0	1	Amlodipine10+Prazosin1mg+bisoprolol2.5	1	1	1899-12-31	1899-12-31 08:00:00	0	1899-12-31 19:00:00	1899-12-31 19:00:00	108	63	61	190200	190200	108	57	59	0	6	108	60	1	120	91	129	76	113	64	149	91
3	62	0	24	0	1	Amlodipine10+Prazosin1mg+bisoprolol2.5	1	1	1899-12-31	1899-12-31 08:00:00	0	1899-12-31 21:15:00	1899-12-31 21:15:00	126	68	68	211700	211700	113	62	67	13	6	120	65	1	140	78	141	82	117	67	146	88
3	62	0	24	0	1	Amlodipine10+Prazosin1mg+bisoprolol2.5	1	1	1899-12-31	1899-12-31 08:00:00	0	1899-12-31 21:30:00	1899-12-31 21:30:00	137	78	76	213200	213200	124	65	73	13	13	131	72	1	134	78	123	76	111	62	147	89
3	62	0	24	0	1	Amlodipine10+Prazosin1mg+bisoprolol2.5	1	1	1899-12-31	1899-12-31 08:00:00	0	1899-12-31 22:00:00	1899-12-31 22:00:00	139	84	75	220200	220200	123	66	77	16	18	131	75	1	118	65	128	80	131	79	157	93
3	62	0	23.9	0	0.1	Amlodipine10+Prazosin1mg+bisoprolol2.5	1	1	1899-12-31	1899-12-31 07:30:00	0	1899-12-31 13:16:00	1899-12-31 13:16:00	147	73	62	131100	131100	125	70	64	22	3	136	72	1	153	79	127	78	128	72	140	84
3	62	0	23.9	0	0.1	Amlodipine10+Prazosin1mg+bisoprolol2.5	1	1	1899-12-31	1899-12-31 07:30:00	1	1899-12-31 07:00:00	1899-12-31 07:00:00	132	76	65	65600	65600	111	64	63	21	12	122	70	0	95	54	121	78	120	73	140	84
3	62	0	23.9	0	0.1	Amlodipine10+Prazosin1mg+bisoprolol2.5	1	1	1899-12-31	1899-12-31 07:30:00	1	1899-12-31 07:15:00	1899-12-31 07:15:00	112	72	65	71100	71100	111	63	64	1	9	112	68	0	101	61	146	79	118	71	157	97
3	62	0	23.9	0	0.1	Amlodipine10+Prazosin1mg+bisoprolol2.5	1	1	1899-12-31	1899-12-31 07:30:00	1	1899-12-31 03:01:00	1899-12-31 03:01:00	121	67	65	25600	25600	116	64	66	5	3	119	66	0	106	55	131	81	113	71	151	92
3	62	0	23.9	0	0.1	Amlodipine10+Prazosin1mg+bisoprolol2.5	1	1	1899-12-31	1899-12-31 07:30:00	1	1899-12-31 05:00:00	1899-12-31 05:00:00	125	64	65	45600	45600	108	61	61	17	3	117	63	0	131	82	134	84	139	84	155	94
3	62	0	23.9	0	0.1	Amlodipine10+Prazosin1mg+bisoprolol2.5	1	1	1899-12-31	1899-12-31 07:30:00	1	1899-12-31 04:00:00	1899-12-31 04:00:00	108	60	63	35600	35600	108	62	61	0	-2	108	61	0	148	100	146	90	135	94	153	93
3	62	0	23.9	0	0.1	Amlodipine10+Prazosin1mg+bisoprolol2.5	1	1	1899-12-31	1899-12-31 07:30:00	1	1899-12-31 02:00:00	1899-12-31 02:00:00	98	51	62	15600	15600	107	60	61	-9	-9	103	56	0	159	108	132	76	148	104	160	96
3	62	0	23.9	0	0.1	Amlodipine10+Prazosin1mg+bisoprolol2.5	1	1	1899-12-31	1899-12-31 07:30:00	1	1899-12-31 06:00:00	1899-12-31 06:00:00	89	44	61	55600	55600	108	64	60	-19	-20	99	54	0	153	108	145	85	140	101	155	93
3	62	0	23.9	0	0.1	Amlodipine10+Prazosin1mg+bisoprolol2.5	1	1	1899-12-31	1899-12-31 07:30:00	0	1899-12-31 08:00:00	1899-12-31 08:00:00	110	57	63	75600	75600	116	66	63	-6	-9	113	62	1	141	83	132	84	150	105	153	94
3	62	0	23.9	0	0.1	Amlodipine10+Prazosin1mg+bisoprolol2.5	1	1	1899-12-31	1899-12-31 07:30:00	0	1899-12-31 10:45:00	1899-12-31 10:45:00	147	82	71	104100	104100	112	63	74	35	19	130	73	1	176	116	154	94	155	109	169	103
3	62	0	23.9	0	0.1	Amlodipine10+Prazosin1mg+bisoprolol2.5	1	1	1899-12-31	1899-12-31 07:30:00	0	1899-12-31 11:45:00	1899-12-31 11:45:00	144	73	61	114100	114100	114	65	64	30	8	129	69	1	171	113	132	91	154	109	161	101
3	62	0	23.9	0	0.1	Amlodipine10+Prazosin1mg+bisoprolol2.5	1	1	1899-12-31	1899-12-31 07:30:00	0	1899-12-31 12:00:00	1899-12-31 12:00:00	130	71	62	115600	115600	108	63	60	22	8	119	67	1	165	118	126	89	137	99	133	98
3	62	0	23.9	0	0.1	Amlodipine10+Prazosin1mg+bisoprolol2.5	1	1	1899-12-31	1899-12-31 07:30:00	0	1899-12-31 12:15:00	1899-12-31 12:15:00	137	82	62	121100	121100	114	65	65	23	17	126	74	1	190	118	125	78	142	103	122	80
3	62	0	23.9	0	0.1	Amlodipine10+Prazosin1mg+bisoprolol2.5	1	1	1899-12-31	1899-12-31 07:30:00	0	1899-12-31 12:30:00	1899-12-31 12:30:00	146	74	62	122600	122600	120	66	61	26	8	133	70	1	184	119	116	73	148	107	125	83
3	62	0	23.9	0	0.1	Amlodipine10+Prazosin1mg+bisoprolol2.5	1	1	1899-12-31	1899-12-31 07:30:00	0	1899-12-31 13:00:00	1899-12-31 13:00:00	144	76	68	125600	125600	121	69	68	23	7	133	73	1	156	95	135	94	145	105	123	78
3	62	0	23.9	0	0.1	Amlodipine10+Prazosin1mg+bisoprolol2.5	1	1	1899-12-31	1899-12-31 07:30:00	0	1899-12-31 14:45:00	1899-12-31 14:45:00	126	79	71	144100	144100	127	72	71	-1	7	127	76	1	171	111	143	100	130	94	126	83
3	62	0	23.9	0	0.1	Amlodipine10+Prazosin1mg+bisoprolol2.5	1	1	1899-12-31	1899-12-31 07:30:00	0	1899-12-31 15:16:00	1899-12-31 15:16:00	128	70	73	151100	151100	115	64	70	13	6	122	67	1	158	98	142	91	157	107	135	88
3	62	0	23.9	0	0.1	Amlodipine10+Prazosin1mg+bisoprolol2.5	1	1	1899-12-31	1899-12-31 07:30:00	0	1899-12-31 16:30:00	1899-12-31 16:30:00	120	91	65	162600	162600	122	72	70	-2	19	121	82	1	161	97	125	89	141	96	134	94
3	62	0	23.9	0	0.1	Amlodipine10+Prazosin1mg+bisoprolol2.5	1	1	1899-12-31	1899-12-31 07:30:00	0	1899-12-31 16:45:00	1899-12-31 16:45:00	120	91	75	164100	164100	142	78	78	-22	13	131	85	1	141	99	92	52	136	91	127	88
3	62	0	23.9	0	0.1	Amlodipine10+Prazosin1mg+bisoprolol2.5	1	1	1899-12-31	1899-12-31 07:30:00	0	1899-12-31 17:30:00	1899-12-31 17:30:00	120	91	71	172600	172600	113	64	69	7	27	117	78	1	144	87	132	81	157	106	124	79
3	62	0	23.9	0	0.1	Amlodipine10+Prazosin1mg+bisoprolol2.5	1	1	1899-12-31	1899-12-31 07:30:00	0	1899-12-31 18:45:00	1899-12-31 18:45:00	140	78	71	184100	184100	117	67	69	23	11	129	73	1	145	94	169	84	133	89	121	78
3	62	0	23.9	0	0.1	Amlodipine10+Prazosin1mg+bisoprolol2.5	1	1	1899-12-31	1899-12-31 07:30:00	0	1899-12-31 19:00:00	1899-12-31 19:00:00	134	78	66	185600	185600	111	62	62	23	16	123	70	1	121	92	156	96	164	107	136	85
4	58	0	29.8	0	Before v0	N	0	0	1899-12-31	1899-12-31 07:30:00	1	1899-12-31 02:00:00	1899-12-31 02:00:00	114	75	56	15601	15601	113	68	51	1	7	114	72	0	136	93	152	99	153	100	134	84
4	58	0	29.8	0	Before v0	N	0	0	1899-12-31	1899-12-31 07:30:00	1	1899-12-31 06:00:00	1899-12-31 06:00:00	122	57	54	55600	55600	110	66	52	12	-9	116	62	0	161	71	160	98	143	96	136	86
4	58	0	29.8	0	Before v0	N	0	0	1899-12-31	1899-12-31 07:30:00	0	1899-12-31 11:45:00	1899-12-31 11:45:00	118	65	71	114100	114100	131	79	72	-13	-14	125	72	1	160	88	148	90	131	90	154	97
4	58	0	29.8	0	Before v0	N	0	0	1899-12-31	1899-12-31 07:30:00	0	1899-12-31 11:52:00	1899-12-31 11:52:00	153	79	50	115600	115600	128	72	50	25	7	141	76	1	137	95	158	92	137	91	152	97
4	58	0	29.8	0	Before v0	N	0	0	1899-12-31	1899-12-31 07:30:00	0	1899-12-31 14:46:00	1899-12-31 14:46:00	95	54	53	144100	144100	120	73	52	-25	-19	108	64	1	172	86	113	81	141	96	129	81
4	58	0	29.8	0	Before v0	N	0	0	1899-12-31	1899-12-31 07:30:00	0	1899-12-31 15:00:00	1899-12-31 15:00:00	101	61	53	145600	145600	118	71	52	-17	-10	110	66	1	137	76	126	77	150	100	127	81
4	58	0	29.8	0	Before v0	N	0	0	1899-12-31	1899-12-31 07:30:00	0	1899-12-31 15:15:00	1899-12-31 15:15:00	106	55	49	151100	151100	113	71	48	-7	-16	110	63	1	125	84	135	73	148	100	122	78
4	58	0	29.8	0	Before v0	N	0	0	1899-12-31	1899-12-31 07:30:00	0	1899-12-31 20:15:00	1899-12-31 20:15:00	131	82	76	201100	201100	139	84	76	-8	-2	135	83	1	140	84	128	73	135	90	128	81
5	43	1	23.0212	0	0	N	0	0	1899-12-31 02:00:00	1899-12-31 15:00:00	1	1899-12-31 04:00:00	1899-12-31 04:00:00	142	81	58	40000	40000	133	97	53	9	-16	138	89	0	171	122	119	73	128	86	136	84
5	43	1	23.0212	0	0	N	0	1	1899-12-31 02:00:00	1899-12-31 15:00:00	0	1899-12-31 09:31:00	1899-12-31 09:31:00	148	100	60	92900	92900	135	94	63	13	6	142	97	1	146	121	123	68	136	86	127	81
5	43	1	23.0212	0	0	N	0	1	1899-12-31 02:00:00	1899-12-31 15:00:00	0	1899-12-31 10:31:00	1899-12-31 10:31:00	159	108	75	103000	103000	148	104	69	11	4	154	106	1	169	101	116	65	120	81	119	78
5	43	1	23.0212	0	0	N	0	1	1899-12-31 02:00:00	1899-12-31 15:00:00	0	1899-12-31 11:15:00	1899-12-31 11:15:00	153	108	68	111500	111500	140	101	69	13	7	147	105	1	136	95	118	69	117	78	132	83
5	43	1	23.0212	0	0	N	0	1	1899-12-31 02:00:00	1899-12-31 15:00:00	0	1899-12-31 11:30:00	1899-12-31 11:30:00	141	83	73	113000	113000	150	105	75	-9	-22	146	94	1	141	93	117	68	120	82	135	83
5	43	1	23.0212	0	0	N	0	1	1899-12-31 02:00:00	1899-12-31 15:00:00	0	1899-12-31 13:45:00	1899-12-31 13:45:00	176	116	66	134501	134501	155	109	70	21	7	166	113	1	155	92	119	63	124	83	121	80
5	43	1	23.0212	0	0	N	0	1	1899-12-31 02:00:00	1899-12-31 15:00:00	0	1899-12-31 14:45:00	1899-12-31 14:45:00	171	113	66	144501	144501	154	109	65	17	4	163	111	1	152	99	106	67	145	94	136	85
5	43	1	23.0212	0	0	N	0	1	1899-12-31 02:00:00	1899-12-31 15:00:00	0	1899-12-31 15:00:00	1899-12-31 15:00:00	165	118	68	150000	150000	137	99	67	28	19	151	109	1	153	90	112	63	123	85	130	81
5	43	1	23.0212	0	0	N	0	1	1899-12-31 02:00:00	1899-12-31 15:00:00	0	1899-12-31 15:45:00	1899-12-31 15:45:00	190	118	71	154500	154500	142	103	67	48	15	166	111	1	149	83	113	66	123	81	142	87
5	43	1	23.0212	0	0	N	0	1	1899-12-31 02:00:00	1899-12-31 15:00:00	0	1899-12-31 16:46:00	1899-12-31 16:46:00	184	119	73	164501	164501	148	107	75	36	12	166	113	1	156	97	102	57	145	97	124	79
5	43	1	23.0212	0	0	N	0	1	1899-12-31 02:00:00	1899-12-31 15:00:00	0	1899-12-31 19:45:00	1899-12-31 19:45:00	156	95	66	194500	194500	145	105	66	11	-10	151	100	1	157	87	109	66	143	94	148	90
5	43	1	23.0212	0	0	N	0	1	1899-12-31 02:00:00	1899-12-31 15:00:00	0	1899-12-31 20:45:00	1899-12-31 20:45:00	171	111	65	204500	204500	130	94	64	41	17	151	103	1	142	69	104	57	118	81	126	83
5	43	1	23.0212	0	0	N	0	1	1899-12-31 02:00:00	1899-12-31 15:00:00	0	1899-12-31 21:15:00	1899-12-31 21:15:00	158	98	62	211500	211500	157	107	66	1	-9	158	103	1	174	72	108	58	132	87	137	87
5	43	1	23.0212	0	0	N	0	1	1899-12-31 02:00:00	1899-12-31 15:00:00	0	1899-12-31 22:00:00	1899-12-31 22:00:00	161	97	62	220000	220000	141	96	57	20	1	151	97	1	173	73	90	51	145	95	129	81
6	48	1	29.1	1	0	Amlodipine10	1	1	1899-12-31 01:00:00	1899-12-31 08:54:00	0	1899-12-31 10:57:00	1899-12-31 11:05:00	141	99	78	104500	106500	136	91	82	5	8	139	95	1	132	91	95	52	113	79	134	82
6	48	1	29.1	1	0	Amlodipine10	1	1	1899-12-31 01:00:00	1899-12-31 08:54:00	0	1899-12-31 11:30:00	1899-12-31 11:38:00	144	87	83	111600	113600	157	106	83	-13	-19	151	97	1	136	80	85	49	120	77	122	80
6	48	1	29.1	1	0	Amlodipine10	1	1	1899-12-31 01:00:00	1899-12-31 08:54:00	0	1899-12-31 11:46:00	1899-12-31 11:54:00	145	94	81	113100	115100	133	89	80	12	5	139	92	1	129	74	142	76	102	71	131	77
6	48	1	29.1	1	0	Amlodipine10	1	1	1899-12-31 01:00:00	1899-12-31 08:54:00	1	1899-12-31 01:00:00	1899-12-31 01:08:00	137	79	83	4600	6600	140	93	85	-3	-14	139	86	0	127	76	159	88	120	80	133	77
6	48	1	29.1	1	0	Amlodipine10	1	1	1899-12-31 01:00:00	1899-12-31 08:54:00	1	1899-12-31 02:00:00	1899-12-31 02:08:00	134	76	75	14600	16600	131	91	71	3	-15	133	84	0	126	75	144	81	119	79	126	77
6	48	1	29.1	1	0	Amlodipine10	1	1	1899-12-31 01:00:00	1899-12-31 08:54:00	1	1899-12-31 04:00:00	1899-12-31 04:08:00	133	89	73	34600	36600	123	85	70	10	4	128	87	0	134	71	139	84	126	79	132	78
6	48	1	29.1	1	0	Amlodipine10	1	1	1899-12-31 01:00:00	1899-12-31 08:54:00	1	1899-12-31 05:00:00	1899-12-31 05:08:00	134	76	73	44600	46600	127	88	70	7	-12	131	82	0	136	96	142	76	117	86	149	85
6	48	1	29.1	1	0	Amlodipine10	1	1	1899-12-31 01:00:00	1899-12-31 08:54:00	1	1899-12-31 06:00:00	1899-12-31 06:08:00	153	93	75	54600	56600	128	89	70	25	4	141	91	0	120	92	119	65	116	88	143	95
6	48	1	29.1	1	0	Amlodipine10	1	1	1899-12-31 01:00:00	1899-12-31 08:54:00	1	1899-12-31 07:00:00	1899-12-31 07:08:00	167	106	76	64600	66600	135	91	74	32	15	151	99	0	131	97	158	96	125	98	148	97
6	48	1	29.1	1	0	Amlodipine10	1	1	1899-12-31 01:00:00	1899-12-31 08:54:00	1	1899-12-31 07:30:00	1899-12-31 07:38:00	148	74	73	71600	73600	130	88	74	18	-14	139	81	0	131	94	152	94	125	96	149	98
6	48	1	29.1	1	0	Amlodipine10	1	1	1899-12-31 01:00:00	1899-12-31 08:54:00	1	1899-12-31 07:45:00	1899-12-31 07:53:00	122	75	69	73100	75100	127	87	64	-5	-12	125	81	0	118	86	182	119	125	95	152	101
6	48	1	29.1	1	0	Amlodipine10	1	1	1899-12-31 01:00:00	1899-12-31 08:54:00	1	1899-12-31 08:15:00	1899-12-31 08:23:00	139	86	73	80100	82100	135	90	69	4	-4	137	88	0	129	87	170	105	142	107	160	107
6	48	1	29.1	1	0	Amlodipine10	1	1	1899-12-31 01:00:00	1899-12-31 08:54:00	1	1899-12-31 08:30:00	1899-12-31 08:38:00	116	81	66	81600	83600	138	92	70	-22	-11	127	87	0	135	84	157	100	175	113	119	86
6	48	1	29.1	1	0	Amlodipine10	1	1	1899-12-31 01:00:00	1899-12-31 08:54:00	0	1899-12-31 10:01:00	1899-12-31 10:09:00	121	92	85	94600	96600	164	107	84	-43	-15	143	100	1	168	63	125	73	136	87	117	84
6	48	1	29.1	1	0	Amlodipine10	1	1	1899-12-31 01:00:00	1899-12-31 08:54:00	0	1899-12-31 12:00:00	1899-12-31 12:08:00	136	93	93	114600	116600	153	100	89	-17	-7	145	97	1	133	53	150	100	140	93	114	83
6	48	1	29.1	1	0	Amlodipine10	1	1	1899-12-31 01:00:00	1899-12-31 08:54:00	0	1899-12-31 12:15:00	1899-12-31 12:23:00	161	71	96	120100	122100	143	96	92	18	-25	152	84	1	127	78	159	89	163	102	118	85
6	48	1	29.1	1	0	Amlodipine10	1	1	1899-12-31 01:00:00	1899-12-31 08:54:00	0	1899-12-31 13:16:00	1899-12-31 13:24:00	160	88	88	130100	132100	131	90	84	29	-2	146	89	1	120	95	112	71	167	107	112	80
6	48	1	29.1	1	0	Amlodipine10	1	1	1899-12-31 01:00:00	1899-12-31 08:54:00	0	1899-12-31 13:45:00	1899-12-31 13:53:00	137	95	85	133100	135100	137	91	82	0	4	137	93	1	117	89	124	84	146	93	111	82
6	48	1	29.1	1	0	Amlodipine10	1	1	1899-12-31 01:00:00	1899-12-31 08:54:00	0	1899-12-31 15:15:00	1899-12-31 15:23:00	172	86	85	150100	152100	141	96	88	31	-10	157	91	1	132	78	136	96	145	94	124	90
6	48	1	29.1	1	0	Amlodipine10	1	1	1899-12-31 01:00:00	1899-12-31 08:54:00	0	1899-12-31 21:30:00	1899-12-31 21:38:00	137	76	93	211600	213600	150	100	93	-13	-24	144	88	1	133	95	140	89	148	94	127	90
6	48	1	29.1	1	0	Amlodipine10	1	1	1899-12-31 01:00:00	1899-12-31 08:54:00	0	1899-12-31 22:00:00	1899-12-31 22:08:00	125	84	90	214600	216600	148	100	93	-23	-16	137	92	1	139	79	112	72	165	105	125	85
6	48	1	29.1	1	0	Amlodipine10	1	1	1899-12-31 01:00:00	1899-12-31 08:54:00	0	1899-12-31 22:52:00	1899-12-31 23:00:00	140	84	90	224600	226600	135	90	90	5	-6	138	87	1	141	83	107	70	167	107	105	71
7	53	1	28.1	0	0	N	0	0	1899-12-31	1899-12-31 08:30:00	0	1899-12-31 13:00:00	1899-12-31 13:00:00	171	122	76	130401	130401	128	86	71	43	36	150	104	1	116	72	107	67	166	105	119	82
7	53	1	28.1	0	0	N	0	0	1899-12-31	1899-12-31 08:30:00	0	1899-12-31 10:07:00	1899-12-31 10:07:00	146	121	54	100400	100400	136	86	55	10	35	141	104	1	129	78	142	79	155	97	140	88
7	53	1	28.1	0	0	N	0	0	1899-12-31	1899-12-31 08:30:00	0	1899-12-31 17:30:00	1899-12-31 17:30:00	169	101	58	173400	173400	120	81	54	49	20	145	91	1	164	100	101	50	139	86	140	88
7	53	1	28.1	0	0	N	0	0	1899-12-31	1899-12-31 08:30:00	0	1899-12-31 10:31:00	1899-12-31 10:31:00	136	95	55	103400	103400	117	78	56	19	17	127	87	1	153	91	102	54	132	83	133	85
7	53	1	28.1	0	0	N	0	0	1899-12-31	1899-12-31 08:30:00	0	1899-12-31 13:30:00	1899-12-31 13:30:00	141	93	62	133400	133400	120	82	58	21	11	131	88	1	159	89	123	71	142	91	135	85
7	53	1	28.1	0	0	N	0	0	1899-12-31	1899-12-31 08:30:00	0	1899-12-31 21:00:00	1899-12-31 21:00:00	155	92	53	210400	210400	124	83	54	31	9	140	88	1	143	92	107	71	153	97	132	83
7	53	1	28.1	0	0	N	0	0	1899-12-31	1899-12-31 08:30:00	0	1899-12-31 14:15:00	1899-12-31 14:15:00	152	99	57	141901	141901	145	94	61	7	5	149	97	1	148	115	127	72	144	91	146	95
7	53	1	28.1	0	0	N	0	0	1899-12-31	1899-12-31 08:30:00	0	1899-12-31 16:15:00	1899-12-31 16:15:00	153	90	61	161900	161900	123	85	58	30	5	138	88	1	138	93	114	60	141	89	144	83
7	53	1	28.1	0	0	N	0	0	1899-12-31	1899-12-31 08:30:00	0	1899-12-31 22:40:00	1899-12-31 22:40:00	149	83	55	223400	223400	123	81	53	26	2	136	82	1	140	84	128	73	145	94	157	88
7	53	1	28.1	0	0	N	0	0	1899-12-31	1899-12-31 08:30:00	0	1899-12-31 15:31:00	1899-12-31 15:31:00	156	97	65	153401	153401	145	97	65	11	0	151	97	1	151	89	117	78	142	93	145	85
7	53	1	28.1	0	0	N	0	0	1899-12-31	1899-12-31 08:30:00	0	1899-12-31 16:45:00	1899-12-31 16:45:00	157	87	58	164901	164901	143	94	55	14	-7	150	91	1	154	97	116	61	155	99	149	86
7	53	1	28.1	0	0	N	0	0	1899-12-31	1899-12-31 08:30:00	0	1899-12-31 11:30:00	1899-12-31 11:30:00	142	69	62	113400	113400	118	81	60	24	-12	130	75	1	137	92	117	76	136	92	140	82
7	53	1	28.1	0	0	N	0	0	1899-12-31	1899-12-31 08:30:00	0	1899-12-31 13:15:00	1899-12-31 13:15:00	174	72	61	131900	131900	132	87	64	42	-15	153	80	1	132	107	96	58	127	94	137	82
7	53	1	28.1	0	0	N	0	0	1899-12-31	1899-12-31 08:30:00	0	1899-12-31 10:15:00	1899-12-31 10:15:00	173	73	58	101900	101900	145	95	63	28	-22	159	84	1	152	112	128	72	138	99	145	88
7	53	1	28.1	0	0	N	0	0	1899-12-31	1899-12-31 08:30:00	1	1899-12-31 02:00:00	1899-12-31 02:00:00	122	79	47	20400	20400	117	78	47	5	1	120	79	0	131	101	148	102	119	89	162	119
7	53	1	28.1	0	0	N	0	0	1899-12-31	1899-12-31 08:30:00	1	1899-12-31 08:00:00	1899-12-31 08:00:00	132	83	51	80401	80401	140	95	50	-8	-12	136	89	0	158	107	143	95	134	98	148	111
7	53	1	28.1	0	0	N	0	0	1899-12-31	1899-12-31 08:30:00	1	1899-12-31 07:00:00	1899-12-31 07:00:00	105	66	52	70401	70401	140	94	54	-35	-28	123	80	0	133	100	161	109	125	92	154	112
8	67	0	19.6	1	Before v0	N	0	0	1899-12-31 22:30:00	1899-12-31 06:30:00	0	1899-12-31 10:00:00	1899-12-31 10:00:00	132	91	75	100100	100100	113	79	70	19	12	123	85	1	146	100	145	99	131	94	146	108
8	67	0	19.6	1	Before v0	N	0	0	1899-12-31 22:30:00	1899-12-31 06:30:00	0	1899-12-31 20:45:00	1899-12-31 20:45:00	136	80	75	204600	204600	120	77	75	16	3	128	79	1	156	100	151	109	128	94	171	124
8	67	0	19.6	1	Before v0	N	0	0	1899-12-31 22:30:00	1899-12-31 06:30:00	0	1899-12-31 20:30:00	1899-12-31 20:30:00	129	74	78	203101	203101	102	71	78	27	3	116	73	1	134	97	150	109	124	93	169	123
8	67	0	19.6	1	Before v0	N	0	0	1899-12-31 22:30:00	1899-12-31 06:30:00	0	1899-12-31 16:01:00	1899-12-31 16:01:00	127	76	73	160101	160101	120	80	72	7	-4	124	78	1	149	104	132	85	139	101	123	89
8	67	0	19.6	1	Before v0	N	0	0	1899-12-31 22:30:00	1899-12-31 06:30:00	0	1899-12-31 07:00:00	1899-12-31 07:00:00	126	75	66	70101	70101	119	79	69	7	-4	123	77	1	143	93	133	91	129	92	136	99
8	67	0	19.6	1	Before v0	N	0	0	1899-12-31 22:30:00	1899-12-31 06:30:00	0	1899-12-31 10:31:00	1899-12-31 10:31:00	134	71	73	103000	103000	126	79	73	8	-8	130	75	1	136	91	124	95	130	96	124	90
8	67	0	19.6	1	Before v0	N	0	0	1899-12-31 22:30:00	1899-12-31 06:30:00	1	1899-12-31 03:00:00	1899-12-31 03:00:00	121	71	69	30101	30101	106	73	66	15	-2	114	72	0	152	91	128	92	131	97	140	100
9	35	0	22.1	0	0	N	0	0	1899-12-31 23:00:00	1899-12-31 07:30:00	0	1899-12-31 09:30:00	1899-12-31 09:30:00	136	96	63	92401	92401	117	86	67	19	10	127	91	1	146	84	129	89	128	97	141	100
9	35	0	22.1	0	0	N	0	0	1899-12-31 23:00:00	1899-12-31 07:30:00	0	1899-12-31 09:45:00	1899-12-31 09:45:00	120	92	65	93901	93901	116	88	62	4	4	118	90	1	144	104	134	93	122	89	131	95
9	35	0	22.1	0	0	N	0	0	1899-12-31 23:00:00	1899-12-31 07:30:00	0	1899-12-31 09:00:00	1899-12-31 09:00:00	131	97	75	85400	85400	125	98	73	6	-1	128	98	1	141	108	129	95	139	100	139	98
9	35	0	22.1	0	0	N	0	0	1899-12-31 23:00:00	1899-12-31 07:30:00	0	1899-12-31 21:45:00	1899-12-31 21:45:00	131	94	78	213901	213901	125	96	74	6	-2	128	95	1	128	92	141	108	132	90	142	101
9	35	0	22.1	0	0	N	0	0	1899-12-31 23:00:00	1899-12-31 07:30:00	0	1899-12-31 15:45:00	1899-12-31 15:45:00	118	86	75	153900	153900	125	95	78	-7	-9	122	91	1	133	100	147	94	142	97	111	80
9	35	0	22.1	0	0	N	0	0	1899-12-31 23:00:00	1899-12-31 07:30:00	0	1899-12-31 13:45:00	1899-12-31 13:45:00	129	87	90	133900	133900	142	107	95	-13	-20	136	97	1	133	91	133	89	133	91	115	79
9	35	0	22.1	0	0	N	0	0	1899-12-31 23:00:00	1899-12-31 07:30:00	1	1899-12-31 02:00:00	1899-12-31 02:00:00	121	79	69	20901	20901	113	84	68	8	-5	117	82	0	121	111	130	85	138	94	108	75
9	35	0	22.1	0	0	N	0	0	1899-12-31 23:00:00	1899-12-31 07:30:00	1	1899-12-31 05:00:00	1899-12-31 05:00:00	118	77	65	50900	50900	109	84	63	9	-7	114	81	0	121	111	145	92	131	91	119	82
9	35	0	22.1	0	0	N	0	0	1899-12-31 23:00:00	1899-12-31 07:30:00	1	1899-12-31 04:00:00	1899-12-31 04:00:00	117	75	71	40901	40901	113	85	69	4	-10	115	80	0	130	96	115	70	139	94	115	79
9	35	0	22.1	0	0	N	0	0	1899-12-31 23:00:00	1899-12-31 07:30:00	1	1899-12-31 01:00:00	1899-12-31 01:00:00	118	76	68	10900	10900	113	86	68	5	-10	116	81	0	150	98	103	81	143	96	145	98
10	63	1	22.5	1	beforev0	n	0	0	1899-12-31 01:30:00	1899-12-31 09:00:00	1	1899-12-31 08:30:00	1899-12-31 08:30:00	118	76	58	82801	82801	156	103	63	-38	-27	137	90	0	120	95	116	79	138	94	114	82
10	63	1	22.5	1	beforev0	n	0	1	1899-12-31 01:30:00	1899-12-31 09:00:00	0	1899-12-31 10:45:00	1899-12-31 10:45:00	135	84	69	104300	104300	175	113	67	-40	-29	155	99	1	137	95	113	72	137	93	110	79
10	63	1	22.5	1	beforev0	n	0	1	1899-12-31 01:30:00	1899-12-31 09:00:00	0	1899-12-31 12:36:00	1899-12-31 12:36:00	168	63	69	122800	122800	136	87	64	32	-24	152	75	1	130	85	111	79	134	93	122	88
10	63	1	22.5	1	beforev0	n	0	1	1899-12-31 01:30:00	1899-12-31 09:00:00	0	1899-12-31 13:30:00	1899-12-31 13:30:00	133	53	66	132800	132800	140	93	65	-7	-40	137	73	1	142	97	111	66	146	97	120	87
10	63	1	22.5	1	beforev0	n	0	1	1899-12-31 01:30:00	1899-12-31 09:00:00	0	1899-12-31 14:15:00	1899-12-31 14:15:00	127	78	73	141301	141301	163	102	71	-36	-24	145	90	1	120	76	91	55	138	94	112	80
10	63	1	22.5	1	beforev0	n	0	1	1899-12-31 01:30:00	1899-12-31 09:00:00	0	1899-12-31 14:45:00	1899-12-31 14:45:00	120	95	68	144300	144300	167	107	73	-47	-12	144	101	1	143	94	87	56	137	93	114	84
10	63	1	22.5	1	beforev0	n	0	1	1899-12-31 01:30:00	1899-12-31 09:00:00	0	1899-12-31 15:30:00	1899-12-31 15:30:00	117	89	69	152800	152800	146	93	64	-29	-4	132	91	1	136	96	148	99	134	95	121	86
10	63	1	22.5	1	beforev0	n	0	1	1899-12-31 01:30:00	1899-12-31 09:00:00	0	1899-12-31 16:15:00	1899-12-31 16:15:00	132	78	65	161301	161301	145	94	60	-13	-16	139	86	1	144	97	140	96	134	93	139	96
10	63	1	22.5	1	beforev0	n	0	1	1899-12-31 01:30:00	1899-12-31 09:00:00	0	1899-12-31 17:15:00	1899-12-31 17:15:00	133	95	63	171301	171301	148	94	64	-15	1	141	95	1	161	103	138	98	139	96	109	81
10	63	1	22.5	1	beforev0	n	0	1	1899-12-31 01:30:00	1899-12-31 09:00:00	0	1899-12-31 18:30:00	1899-12-31 18:30:00	139	79	71	182800	182800	165	105	68	-26	-26	152	92	1	140	105	131	87	136	94	122	86
10	63	1	22.5	1	beforev0	n	0	1	1899-12-31 01:30:00	1899-12-31 09:00:00	0	1899-12-31 19:15:00	1899-12-31 19:15:00	141	83	68	191300	191300	167	107	63	-26	-24	154	95	1	137	96	128	90	135	92	125	91
10	63	1	22.5	1	beforev0	n	0	1	1899-12-31 01:30:00	1899-12-31 09:00:00	0	1899-12-31 21:00:00	1899-12-31 21:00:00	116	72	76	205800	205800	166	105	80	-50	-33	141	89	1	134	91	115	76	134	92	111	81
10	63	1	22.5	1	beforev0	n	0	1	1899-12-31 01:30:00	1899-12-31 09:00:00	0	1899-12-31 21:45:00	1899-12-31 21:45:00	129	78	78	214300	214300	155	97	81	-26	-19	142	88	1	143	97	142	87	135	93	138	99
11	66	0	22.9	0	0	N	0	0	1899-12-31 23:00:00	1899-12-31 07:00:00	0	1899-12-31 10:30:00	1899-12-31 10:32:00	164	100	69	102500	102600	139	86	69	25	14	152	93	1	145	99	127	82	135	94	132	90
11	66	0	22.9	0	0	N	0	0	1899-12-31 23:00:00	1899-12-31 07:00:00	0	1899-12-31 10:45:00	1899-12-31 10:47:00	153	91	68	104000	104100	132	83	66	21	8	143	87	1	138	91	131	89	153	104	136	92
11	66	0	22.9	0	0	N	0	0	1899-12-31 23:00:00	1899-12-31 07:00:00	0	1899-12-31 11:30:00	1899-12-31 11:32:00	159	89	75	112501	112601	142	91	74	17	-2	151	90	1	127	82	148	95	142	99	137	92
11	66	0	22.9	0	0	N	0	0	1899-12-31 23:00:00	1899-12-31 07:00:00	1	1899-12-31 03:00:00	1899-12-31 03:02:00	125	68	60	25500	25600	127	81	55	-2	-13	126	75	0	125	87	145	87	143	98	142	95
11	66	0	22.9	0	0	N	0	0	1899-12-31 23:00:00	1899-12-31 07:00:00	1	1899-12-31 04:00:00	1899-12-31 04:02:00	134	82	62	35500	35600	130	82	62	4	0	132	82	0	130	81	137	92	144	99	155	101
11	66	0	22.9	0	0	N	0	0	1899-12-31 23:00:00	1899-12-31 07:00:00	1	1899-12-31 06:00:00	1899-12-31 06:02:00	136	83	61	55500	55600	129	82	59	7	1	133	83	0	160	105	102	71	150	102	136	90
11	66	0	22.9	0	0	N	0	0	1899-12-31 23:00:00	1899-12-31 07:00:00	0	1899-12-31 09:15:00	1899-12-31 09:17:00	143	92	78	91000	91100	153	97	77	-10	-5	148	95	1	152	91	122	77	142	100	105	70
11	66	0	22.9	0	0	N	0	0	1899-12-31 23:00:00	1899-12-31 07:00:00	0	1899-12-31 11:45:00	1899-12-31 11:47:00	148	115	66	114001	114101	144	91	63	4	24	146	103	1	157	95	111	76	144	98	109	71
11	66	0	22.9	0	0	N	0	0	1899-12-31 23:00:00	1899-12-31 07:00:00	0	1899-12-31 12:15:00	1899-12-31 12:17:00	138	93	75	121000	121100	141	89	77	-3	4	140	91	1	145	104	112	75	163	112	104	70
11	66	0	22.9	0	0	N	0	0	1899-12-31 23:00:00	1899-12-31 07:00:00	0	1899-12-31 12:30:00	1899-12-31 12:32:00	140	84	68	122500	122600	145	94	68	-5	-10	143	89	1	160	106	129	82	149	101	106	71
11	66	0	22.9	0	0	N	0	0	1899-12-31 23:00:00	1899-12-31 07:00:00	0	1899-12-31 13:30:00	1899-12-31 13:32:00	151	89	81	132501	132601	142	93	86	9	-4	147	91	1	155	102	116	70	147	103	112	74
11	66	0	22.9	0	0	N	0	0	1899-12-31 23:00:00	1899-12-31 07:00:00	0	1899-12-31 17:15:00	1899-12-31 17:17:00	154	97	75	171000	171100	155	99	77	-1	-2	155	98	1	148	97	122	73	160	109	112	73
12	55	1	26.6	0	1	Amlodipine10+bisoprolol2.5	1	0	1899-12-31 01:00:00	1899-12-31 06:30:00	0	1899-12-31 10:46:00	1899-12-31 10:47:00	137	92	63	104200	104300	136	92	65	1	0	137	92	1	149	90	159	108	128	80	113	73
12	55	1	26.1	0	0	Amlodipine10	1	1	1899-12-31	1899-12-31 06:00:00	0	1899-12-31 11:30:00	1899-12-31 11:30:00	132	107	93	113700	113700	127	94	93	5	13	130	101	1	131	88	120	71	126	80	121	78
12	55	1	26.1	0	0	Amlodipine10	1	1	1899-12-31	1899-12-31 06:00:00	0	1899-12-31 14:45:00	1899-12-31 14:45:00	152	112	93	145200	145200	138	99	93	14	13	145	106	1	132	80	112	72	126	80	115	75
12	55	1	26.1	0	0	Amlodipine10	1	1	1899-12-31	1899-12-31 06:00:00	0	1899-12-31 09:30:00	1899-12-31 09:30:00	131	101	73	92200	92200	119	89	70	12	12	125	95	1	127	78	128	81	132	83	110	72
12	55	1	26.1	0	0	Amlodipine10	1	1	1899-12-31	1899-12-31 06:00:00	0	1899-12-31 14:30:00	1899-12-31 14:30:00	158	107	85	143700	143700	134	98	82	24	9	146	103	1	154	96	152	94	125	87	129	88
12	55	1	26.1	0	0	Amlodipine10	1	1	1899-12-31	1899-12-31 06:00:00	0	1899-12-31 07:30:00	1899-12-31 07:30:00	133	100	73	72200	72200	125	92	74	8	8	129	96	1	161	89	164	86	134	92	128	65
12	55	1	26.1	0	0	Amlodipine10	1	1	1899-12-31	1899-12-31 06:00:00	0	1899-12-31 09:16:00	1899-12-31 09:16:00	146	100	73	90700	90700	131	94	72	15	6	139	97	1	131	81	167	81	142	102	118	59
12	55	1	26.1	0	0	Amlodipine10	1	1	1899-12-31	1899-12-31 06:00:00	0	1899-12-31 19:30:00	1899-12-31 19:30:00	156	100	88	193700	193700	128	94	85	28	6	142	97	1	126	79	153	81	126	93	128	61
12	55	1	26.1	0	0	Amlodipine10	1	1	1899-12-31	1899-12-31 06:00:00	0	1899-12-31 17:15:00	1899-12-31 17:15:00	134	97	88	172200	172200	124	93	84	10	4	129	95	1	120	77	165	87	125	91	116	57
12	55	1	26.1	0	0	Amlodipine10	1	1	1899-12-31	1899-12-31 06:00:00	0	1899-12-31 20:30:00	1899-12-31 20:30:00	149	104	100	203700	203700	139	101	96	10	3	144	103	1	168	99	157	81	129	89	113	58
12	55	1	26.1	0	0	Amlodipine10	1	1	1899-12-31	1899-12-31 06:00:00	0	1899-12-31 12:45:00	1899-12-31 12:45:00	143	93	85	125200	125200	129	92	83	14	1	136	93	1	146	84	153	79	138	95	131	66
12	55	1	26.1	0	0	Amlodipine10	1	1	1899-12-31	1899-12-31 06:00:00	0	1899-12-31 17:00:00	1899-12-31 17:00:00	136	91	88	170700	170700	130	96	86	6	-5	133	94	1	110	71	161	53	134	92	146	80
12	55	1	26.1	0	0	Amlodipine10	1	1	1899-12-31	1899-12-31 06:00:00	0	1899-12-31 19:00:00	1899-12-31 19:00:00	152	91	88	190700	190700	131	97	84	21	-6	142	94	1	157	101	162	82	158	98	155	85
12	55	1	26.1	0	0	Amlodipine10	1	1	1899-12-31	1899-12-31 06:00:00	0	1899-12-31 20:45:00	1899-12-31 20:45:00	146	84	96	205200	205200	128	97	93	18	-13	137	91	1	171	90	171	81	166	100	155	83
12	55	1	26.1	0	0	Amlodipine10	1	1	1899-12-31	1899-12-31 06:00:00	1	1899-12-31 04:00:00	1899-12-31 04:00:00	137	103	75	35200	35200	113	83	70	24	20	125	93	0	165	96	149	89	154	91	150	83
12	55	1	26.1	0	0	Amlodipine10	1	1	1899-12-31	1899-12-31 06:00:00	1	1899-12-31 06:00:00	1899-12-31 06:00:00	134	94	68	55200	55200	109	83	65	25	11	122	89	0	166	100	126	75	154	92	114	79
12	55	1	26.1	0	0	Amlodipine10	1	1	1899-12-31	1899-12-31 06:00:00	1	1899-12-31	1899-12-31	115	78	78	235200	235200	122	90	78	-7	-12	119	84	0	152	95	120	81	153	93	149	98
12	55	1	26.1	0	0	Amlodipine10	1	1	1899-12-31	1899-12-31 06:00:00	1	1899-12-31 05:00:00	1899-12-31 05:00:00	122	79	68	45200	45200	126	91	73	-4	-12	124	85	0	148	95			155	95
12	55	1	26.1	0	0	Amlodipine10	1	1	1899-12-31	1899-12-31 06:00:00	0	1899-12-31 09:39:00	1899-12-31 09:39:00	144	104	73	93700	93700	122	89	77	22	15	133	97	1	160	83			160	99
12	55	1	26.1	0	0	Amlodipine10	1	1	1899-12-31	1899-12-31 06:00:00	0	1899-12-31 11:15:00	1899-12-31 11:15:00	141	108	96	112200	112200	139	100	93	2	8	140	104	1	166	66			178	106
12	55	1	26.6	0	1	Amlodipine10+bisoprolol2.5	1	1	1899-12-31 01:00:00	1899-12-31 06:30:00	0	1899-12-31 11:00:00	1899-12-31 11:01:00	128	92	60	105700	105800	132	90	58	-4	2	130	91	1	142	84			167	99
12	55	1	26.6	0	1	Amlodipine10+bisoprolol2.5	1	1	1899-12-31 01:00:00	1899-12-31 06:30:00	0	1899-12-31 11:15:00	1899-12-31 11:16:00	133	100	60	111200	111300	142	97	59	-9	3	138	99	1	154	66			176	107
12	55	1	26.6	0	1	Amlodipine10+bisoprolol2.5	1	1	1899-12-31 01:00:00	1899-12-31 06:30:00	1	1899-12-31 01:00:00	1899-12-31 01:01:00	134	90	73	5700	5800	142	97	68	-8	-7	138	94	0	168	91			176	107
12	55	1	26.6	0	1	Amlodipine10+bisoprolol2.5	1	1	1899-12-31 01:00:00	1899-12-31 06:30:00	1	1899-12-31 06:00:00	1899-12-31 06:01:00	137	96	61	55700	55800	139	96	63	-2	0	138	96	0	145	96			173	104
12	55	1	26.6	0	1	Amlodipine10+bisoprolol2.5	1	1	1899-12-31 01:00:00	1899-12-31 06:30:00	0	1899-12-31 07:01:00	1899-12-31 07:02:00	133	91	61	65700	65800	133	91	57	0	0	133	91	1	161	88			194	115
12	55	1	26.6	0	1	Amlodipine10+bisoprolol2.5	1	1	1899-12-31 01:00:00	1899-12-31 06:30:00	0	1899-12-31 07:15:00	1899-12-31 07:16:00	121	111	66	71200	71300	138	94	68	-17	17	130	103	1	161	81			173	104
12	55	1	26.6	0	1	Amlodipine10+bisoprolol2.5	1	1	1899-12-31 01:00:00	1899-12-31 06:30:00	0	1899-12-31 07:30:00	1899-12-31 07:31:00	121	111	60	72700	72800	131	91	55	-10	20	126	101	1	157	83			192	113
12	55	1	26.6	0	1	Amlodipine10+bisoprolol2.5	1	1	1899-12-31 01:00:00	1899-12-31 06:30:00	0	1899-12-31 07:45:00	1899-12-31 07:46:00	130	96	65	74200	74300	139	94	63	-9	2	135	95	1	139	83			169	103
12	55	1	26.6	0	1	Amlodipine10+bisoprolol2.5	1	1	1899-12-31 01:00:00	1899-12-31 06:30:00	0	1899-12-31 08:01:00	1899-12-31 08:02:00	150	98	61	75700	75800	143	96	66	7	2	147	97	1	143	82			167	103
12	55	1	26.6	0	1	Amlodipine10+bisoprolol2.5	1	1	1899-12-31 01:00:00	1899-12-31 06:30:00	0	1899-12-31 08:15:00	1899-12-31 08:16:00	120	95	62	81200	81300	138	94	59	-18	1	129	95	1	147	92			184	111
12	55	1	26.6	0	1	Amlodipine10+bisoprolol2.5	1	1	1899-12-31 01:00:00	1899-12-31 06:30:00	0	1899-12-31 08:30:00	1899-12-31 08:31:00	137	95	61	82700	82800	137	93	61	0	2	137	94	1	146	100			192	116
12	55	1	26.6	0	1	Amlodipine10+bisoprolol2.5	1	1	1899-12-31 01:00:00	1899-12-31 06:30:00	0	1899-12-31 08:45:00	1899-12-31 08:46:00	130	85	58	84200	84300	134	93	55	-4	-8	132	89	1	135	85			175	106
12	55	1	26.6	0	1	Amlodipine10+bisoprolol2.5	1	1	1899-12-31 01:00:00	1899-12-31 06:30:00	0	1899-12-31 09:00:00	1899-12-31 09:01:00	142	97	66	85700	85800	146	97	64	-4	0	144	97	1	132	83			162	101
12	55	1	26.6	0	1	Amlodipine10+bisoprolol2.5	1	1	1899-12-31 01:00:00	1899-12-31 06:30:00	0	1899-12-31 09:15:00	1899-12-31 09:16:00	120	76	61	91200	91300	138	94	57	-18	-18	129	85	1	136	84			169	100
12	55	1	26.6	0	1	Amlodipine10+bisoprolol2.5	1	1	1899-12-31 01:00:00	1899-12-31 06:30:00	0	1899-12-31 09:30:00	1899-12-31 09:31:00	143	94	62	92700	92800	137	93	61	6	1	140	94	1	145	89			143	89
12	55	1	26.6	0	1	Amlodipine10+bisoprolol2.5	1	1	1899-12-31 01:00:00	1899-12-31 06:30:00	0	1899-12-31 09:45:00	1899-12-31 09:46:00	136	96	61	94200	94300	134	95	59	2	1	135	96	1	133	87			133	101
12	55	1	26.6	0	1	Amlodipine10+bisoprolol2.5	1	1	1899-12-31 01:00:00	1899-12-31 06:30:00	0	1899-12-31 11:30:00	1899-12-31 11:31:00	144	97	60	112700	112800	134	93	60	10	4	139	95	1	153	98			140	103
12	55	1	26.6	0	1	Amlodipine10+bisoprolol2.5	1	1	1899-12-31 01:00:00	1899-12-31 06:30:00	0	1899-12-31 11:45:00	1899-12-31 11:46:00	161	103	66	114200	114300	139	96	68	22	7	150	100	1	145	104			126	96
12	55	1	26.6	0	1	Amlodipine10+bisoprolol2.5	1	1	1899-12-31 01:00:00	1899-12-31 06:30:00	0	1899-12-31 12:16:00	1899-12-31 12:17:00	140	105	62	121200	121300	136	94	61	4	11	138	100	1	106	86			148	110
12	55	1	26.6	0	1	Amlodipine10+bisoprolol2.5	1	1	1899-12-31 01:00:00	1899-12-31 06:30:00	0	1899-12-31 12:30:00	1899-12-31 12:31:00	137	96	60	122700	122800	135	92	60	2	4	136	94	1	150	90			155	112
12	55	1	26.6	0	1	Amlodipine10+bisoprolol2.5	1	1	1899-12-31 01:00:00	1899-12-31 06:30:00	0	1899-12-31 13:00:00	1899-12-31 13:01:00	134	91	65	125700	125800	134	92	62	0	-1	134	92	1	123	83			141	106
12	55	1	26.6	0	1	Amlodipine10+bisoprolol2.5	1	1	1899-12-31 01:00:00	1899-12-31 06:30:00	0	1899-12-31 13:15:00	1899-12-31 13:16:00	143	97	60	131200	131300	135	93	56	8	4	139	95	1	135	101			132	100
12	55	1	26.6	0	1	Amlodipine10+bisoprolol2.5	1	1	1899-12-31 01:00:00	1899-12-31 06:30:00	0	1899-12-31 13:30:00	1899-12-31 13:31:00	145	99	60	132700	132800	135	94	55	10	5	140	97	1	139	93			142	103
12	55	1	26.6	0	1	Amlodipine10+bisoprolol2.5	1	1	1899-12-31 01:00:00	1899-12-31 06:30:00	0	1899-12-31 16:15:00	1899-12-31 16:16:00	138	91	85	161200	161300	153	104	88	-15	-13	146	98	1	140	97			147	109
12	55	1	26.6	0	1	Amlodipine10+bisoprolol2.5	1	1	1899-12-31 01:00:00	1899-12-31 06:30:00	0	1899-12-31 16:45:00	1899-12-31 16:46:00	127	82	76	164200	164300	142	99	74	-15	-17	135	91	1	131	85			141	106
12	55	1	26.6	0	1	Amlodipine10+bisoprolol2.5	1	1	1899-12-31 01:00:00	1899-12-31 06:30:00	0	1899-12-31 17:00:00	1899-12-31 17:01:00	125	87	81	165700	165800	143	98	77	-18	-11	134	93	1	149	101			142	108
12	55	1	26.6	0	1	Amlodipine10+bisoprolol2.5	1	1	1899-12-31 01:00:00	1899-12-31 06:30:00	0	1899-12-31 17:45:00	1899-12-31 17:46:00	130	81	75	174201	174301	144	99	76	-14	-18	137	90	1	160	102			142	104
12	55	1	26.6	0	1	Amlodipine10+bisoprolol2.5	1	1	1899-12-31 01:00:00	1899-12-31 06:30:00	0	1899-12-31 18:15:00	1899-12-31 18:16:00	160	105	75	181200	181300	150	102	70	10	3	155	104	1	135	94			144	107
12	55	1	26.6	0	1	Amlodipine10+bisoprolol2.5	1	1	1899-12-31 01:00:00	1899-12-31 06:30:00	0	1899-12-31 20:00:00	1899-12-31 20:01:00	152	91	81	195700	195800	142	100	83	10	-9	147	96	1	137	90			136	102
12	55	1	26.6	0	1	Amlodipine10+bisoprolol2.5	1	1	1899-12-31 01:00:00	1899-12-31 06:30:00	0	1899-12-31 20:15:00	1899-12-31 20:16:00	157	95	73	201200	201300	144	98	72	13	-3	151	97	1	139	96			133	97
12	55	1	26.6	0	1	Amlodipine10+bisoprolol2.5	1	1	1899-12-31 01:00:00	1899-12-31 06:30:00	0	1899-12-31 20:30:00	1899-12-31 20:31:00	145	104	76	202700	202800	163	112	75	-18	-8	154	108	1	136	98			144	107
12	55	1	26.6	0	1	Amlodipine10+bisoprolol2.5	1	1	1899-12-31 01:00:00	1899-12-31 06:30:00	0	1899-12-31 21:00:00	1899-12-31 21:01:00	160	106	76	205700	205800	149	101	76	11	5	155	104	1	143	101			144	107
12	55	1	26.6	0	1	Amlodipine10+bisoprolol2.5	1	1	1899-12-31 01:00:00	1899-12-31 06:30:00	0	1899-12-31 21:15:00	1899-12-31 21:16:00	155	102	76	211201	211301	147	103	77	8	-1	151	103	1	177	90			170	91
12	55	1	26.6	0	1	Amlodipine10+bisoprolol2.5	1	1	1899-12-31 01:00:00	1899-12-31 06:30:00	0	1899-12-31 21:30:00	1899-12-31 21:31:00	148	97	76	212700	212800	160	109	80	-12	-12	154	103	1	152	81			161	89
13	57	0	27.1	1	0	n	0	0	1899-12-31 14:00:00	1899-12-31 20:00:00	0	1899-12-31 20:15:00	1899-12-31 20:15:00	149	90	75	201100	201100	128	80	73	21	10	139	85	1	159	87			118	70
13	57	0	27.1	1	0	n	0	0	1899-12-31 14:00:00	1899-12-31 20:00:00	0	1899-12-31 20:30:00	1899-12-31 20:30:00	131	88	75	202600	202600	126	80	73	5	8	129	84	1	161	81			126	74
13	57	0	27.1	1	0	n	0	0	1899-12-31 14:00:00	1899-12-31 20:00:00	0	1899-12-31 20:45:00	1899-12-31 20:45:00	132	80	75	204100	204100	126	80	74	6	0	129	80	1	159	78			126	76
13	57	0	27.1	1	0	n	0	0	1899-12-31 14:00:00	1899-12-31 20:00:00	0	1899-12-31 23:01:00	1899-12-31 23:01:00	127	78	85	221100	221100	132	83	82	-5	-5	130	81	1	154	87			137	78
13	57	0	27.1	1	0	n	0	0	1899-12-31 14:00:00	1899-12-31 20:00:00	1	1899-12-31 20:00:00	1899-12-31 20:00:00	134	86	76	195600	195600	127	80	72	7	6	131	83	0	146	118			127	84
13	57	0	27.1	1	0	n	0	0	1899-12-31 14:00:00	1899-12-31 20:00:00	1	1899-12-31 17:45:00	1899-12-31 17:45:00	128	82	76	174100	174100	122	77	72	6	5	125	80	0	151	109			129	84
13	57	0	27.1	1	0	n	0	0	1899-12-31 14:00:00	1899-12-31 20:00:00	1	1899-12-31 16:00:00	1899-12-31 16:00:00	120	80	83	155600	155600	126	79	81	-6	1	123	80	0	158	103			138	88
13	57	0	27.1	1	0	n	0	0	1899-12-31 14:00:00	1899-12-31 20:00:00	1	1899-12-31 15:00:00	1899-12-31 15:00:00	131	82	96	145600	145600	129	81	95	2	1	130	82	0	166	103			128	84
13	57	0	27.1	1	0	n	0	0	1899-12-31 14:00:00	1899-12-31 20:00:00	1	1899-12-31 15:15:00	1899-12-31 15:15:00	127	82	93	151100	151100	130	82	91	-3	0	129	82	0	111	55			126	86
13	57	0	27.1	1	0	n	0	0	1899-12-31 14:00:00	1899-12-31 20:00:00	1	1899-12-31 19:00:00	1899-12-31 19:00:00	131	80	76	185600	185600	128	80	74	3	0	130	80	0	136	115			137	89
13	57	0	27.1	1	0	n	0	0	1899-12-31 14:00:00	1899-12-31 20:00:00	1	1899-12-31 14:45:00	1899-12-31 14:45:00	124	81	100	144100	144100	130	82	99	-6	-1	127	82	0	161	102			141	94
13	57	0	27.1	1	0	n	0	0	1899-12-31 14:00:00	1899-12-31 20:00:00	1	1899-12-31 17:30:00	1899-12-31 17:30:00	123	77	75	172600	172600	122	78	74	1	-1	123	78	0	154	103			157	101
13	57	0	27.1	1	0	n	0	0	1899-12-31 14:00:00	1899-12-31 20:00:00	1	1899-12-31 15:45:00	1899-12-31 15:45:00	122	74	85	154100	154100	119	76	88	3	-2	121	75	0	177	104			157	102
13	57	0	27.1	1	0	n	0	0	1899-12-31 14:00:00	1899-12-31 20:00:00	1	1899-12-31 14:15:00	1899-12-31 14:15:00	121	79	100	141100	141100	131	82	102	-10	-3	126	81	0	163	101			143	92
13	57	0	27.1	1	0	n	0	0	1899-12-31 14:00:00	1899-12-31 20:00:00	1	1899-12-31 18:15:00	1899-12-31 18:15:00	116	76	73	181100	181100	128	80	72	-12	-4	122	78	0	151	103			133	88
13	57	0	27.1	1	0	n	0	0	1899-12-31 14:00:00	1899-12-31 20:00:00	1	1899-12-31 15:30:00	1899-12-31 15:30:00	118	75	83	152600	152600	126	80	85	-8	-5	122	78	0	147	100			139	91
13	57	0	27.1	1	0	n	0	0	1899-12-31 14:00:00	1899-12-31 20:00:00	1	1899-12-31 18:30:00	1899-12-31 18:30:00	125	73	73	182600	182600	124	78	71	1	-5	125	76	0	164	110			142	91
13	57	0	27.1	1	0	n	0	0	1899-12-31 14:00:00	1899-12-31 20:00:00	1	1899-12-31 16:15:00	1899-12-31 16:15:00	115	75	81	161100	161100	131	81	80	-16	-6	123	78	0	162	111			136	89
13	57	0	27.1	1	0	n	0	0	1899-12-31 14:00:00	1899-12-31 20:00:00	1	1899-12-31 16:45:00	1899-12-31 16:45:00	118	75	75	164100	164100	129	81	75	-11	-6	124	78	0	170	98			135	87
13	57	0	27.1	1	0	n	0	0	1899-12-31 14:00:00	1899-12-31 20:00:00	1	1899-12-31 19:15:00	1899-12-31 19:15:00	126	74	73	191100	191100	126	80	73	0	-6	126	77	0	144	87			130	85
13	57	0	27.1	1	0	n	0	0	1899-12-31 14:00:00	1899-12-31 20:00:00	1	1899-12-31 18:45:00	1899-12-31 18:45:00	117	71	71	184100	184100	124	78	73	-7	-7	121	75	0	149	92			129	85
13	57	0	27.1	1	0	n	0	0	1899-12-31 14:00:00	1899-12-31 20:00:00	1	1899-12-31 17:00:00	1899-12-31 17:00:00	116	75	73	165600	165600	136	83	75	-20	-8	126	79	0	151	96			129	84
13	57	0	27.1	1	0	n	0	0	1899-12-31 14:00:00	1899-12-31 20:00:00	1	1899-12-31 19:30:00	1899-12-31 19:30:00	106	69	73	192600	192600	124	79	72	-18	-10	115	74	0	165	111			132	85
13	57	0	27.1	1	0	n	0	0	1899-12-31 14:00:00	1899-12-31 20:00:00	1	1899-12-31 19:45:00	1899-12-31 19:45:00	107	67	73	194100	194100	124	78	72	-17	-11	116	73	0	158	101			141	99
13	57	0	27.1	1	0	n	0	0	1899-12-31 14:00:00	1899-12-31 20:00:00	1	1899-12-31 17:15:00	1899-12-31 17:15:00	104	71	73	171100	171100	134	84	74	-30	-13	119	78	0	148	110			140	96
13	57	0	27.1	1	0	n	0	0	1899-12-31 14:00:00	1899-12-31 20:00:00	1	1899-12-31 16:30:00	1899-12-31 16:30:00	122	62	78	162600	162600	121	78	76	1	-16	122	70	0	143	109			143	99
14	51	0	24.2	0	0	n	0	0	1899-12-31 23:00:00	1899-12-31 05:45:00	1	1899-12-31	1899-12-31	115	58	68	1	201	114	82	69	1	-24	115	70	0	140	101			136	92
14	51	0	24.2	0	0	n	0	0	1899-12-31 23:00:00	1899-12-31 05:45:00	1	1899-12-31 01:00:00	1899-12-31 01:00:00	125	74	65	10000	10200	109	80	66	16	-6	117	77	0	143	103			135	96
14	51	0	24.2	0	0	n	0	0	1899-12-31 23:00:00	1899-12-31 05:45:00	1	1899-12-31 02:00:00	1899-12-31 02:00:00	132	83	68	20000	20200	111	80	65	21	3	122	82	0	153	100			146	99
14	51	0	24.2	0	0	n	0	0	1899-12-31 23:00:00	1899-12-31 05:45:00	1	1899-12-31 03:00:00	1899-12-31 03:00:00	140	91	75	30000	30200	118	85	73	22	6	129	88	0	141	94			136	94
14	51	0	24.2	0	0	n	0	0	1899-12-31 23:00:00	1899-12-31 05:45:00	1	1899-12-31 04:00:00	1899-12-31 04:00:00	155	91	71	40000	40200	115	82	66	40	9	135	87	0	135	99			149	101
14	51	0	24.2	0	0	N	0	0	1899-12-31 23:00:00	1899-12-31 05:45:00	0	1899-12-31 10:05:00	1899-12-31 10:05:00	154	96	78	100000	100200	125	87	76	29	9	140	92	1	136	96			151	102
14	51	0	24.2	0	0	n	0	0	1899-12-31 23:00:00	1899-12-31 05:45:00	0	1899-12-31 11:30:00	1899-12-31 11:30:00	161	89	85	113000	113200	134	92	84	27	-3	148	91	1	137	99			154	106
14	51	0	24.2	0	0	n	0	0	1899-12-31 23:00:00	1899-12-31 05:45:00	0	1899-12-31 20:45:00	1899-12-31 20:45:00	131	81	88	204500	204700	142	102	86	-11	-21	137	92	1	172	81			137	87
14	51	0	24.2	0	0	n	0	0	1899-12-31 23:00:00	1899-12-31 05:45:00	0	1899-12-31 21:45:00	1899-12-31 21:45:00	126	79	75	214500	214700	126	93	74	0	-14	126	86	1	164	101			139	87
14	51	0	24.2	0	0	n	0	0	1899-12-31 23:00:00	1899-12-31 05:45:00	0	1899-12-31 22:00:00	1899-12-31 22:00:00	120	77	75	220000	220200	125	91	73	-5	-14	123	84	1	146	91			124	83
14	51	0	24.2	0	0	n	0	0	1899-12-31 23:00:00	1899-12-31 05:45:00	1	1899-12-31 23:00:00	1899-12-31 23:00:00	141	89	90	230000	230200	133	94	89	8	-5	137	92	0	158	95			136	86
14	51	0	24.2	0	0.1	n	0	0	1899-12-31 23:00:00	1899-12-31 05:45:00	0	1899-12-31 09:57:00	1899-12-31 10:02:00	168	99	83	100200	100200	129	89	81	39	10	149	94	1	166	98			149	92
14	51	0	24.2	0	0.1	n	0	0	1899-12-31 23:00:00	1899-12-31 05:45:00	0	1899-12-31 13:15:00	1899-12-31 13:20:00	146	84	90	131701	131701	138	95	90	8	-11	142	90	1	168	95			149	92
14	51	0	24.2	0	0.1	n	0	0	1899-12-31 23:00:00	1899-12-31 05:45:00	0	1899-12-31 21:45:00	1899-12-31 21:50:00	110	71	75	214701	214701	134	92	72	-24	-21	122	82	1	156	88			143	91
15	54	0	23.2446	0	beforev0	n	0	0	1899-12-31 01:00:00	1899-12-31 09:00:00	1	1899-12-31 01:00:00	1899-12-31 01:00:00	141	86	62	10000	10000	145	88	63	-4	-2	143	87	0	149	84			137	89
15	54	0	23.2446	0	0	n	0	0	1899-12-31	1899-12-31 09:30:00	1	1899-12-31 01:05:00	1899-12-31 01:05:00	136	83	56	10501	10501	156	93	59	-20	-10	146	88	0	148	84			158	99
15	54	0	23.2446	0	beforev0	n	0	0	1899-12-31 01:00:00	1899-12-31 09:00:00	1	1899-12-31 02:00:00	1899-12-31 02:00:00	130	89	65	20000	20000	146	89	67	-16	0	138	89	0	154	79			144	95
15	54	0	23.2446	0	0	n	0	0	1899-12-31	1899-12-31 09:30:00	1	1899-12-31 02:05:00	1899-12-31 02:05:00	129	76	60	20500	20500	149	91	62	-20	-15	139	84	0	148	72			145	93
15	54	0	23.2446	0	beforev0	n	0	0	1899-12-31 01:00:00	1899-12-31 09:00:00	1	1899-12-31 03:00:00	1899-12-31 03:00:00	141	82	65	30000	30000	146	88	64	-5	-6	144	85	0	132	76			142	94
15	54	0	23.2446	0	beforev0	n	0	0	1899-12-31 01:00:00	1899-12-31 09:00:00	1	1899-12-31 04:00:00	1899-12-31 04:00:00	123	76	60	40000	40000	147	89	59	-24	-13	135	83	0	142	87			162	101
15	54	0	23.2446	0	0	n	0	0	1899-12-31	1899-12-31 09:30:00	1	1899-12-31 04:00:00	1899-12-31 04:00:00	128	80	56	40501	40501	157	93	56	-29	-13	143	87	0	144	88			149	95
15	54	0	23.2446	0	beforev0	n	0	0	1899-12-31 01:00:00	1899-12-31 09:00:00	1	1899-12-31 05:00:00	1899-12-31 05:00:00	127	78	58	50000	50000	140	84	56	-13	-6	134	81	0	151	96			159	99
15	54	0	23.2446	0	beforev0	n	0	0	1899-12-31 01:00:00	1899-12-31 09:00:00	1	1899-12-31 06:00:00	1899-12-31 06:00:00	121	78	58	60000	60000	140	84	58	-19	-6	131	81	0	130	74			150	96
15	54	0	23.2446	0	0	n	0	0	1899-12-31	1899-12-31 09:30:00	1	1899-12-31 06:00:00	1899-12-31 06:00:00	146	79	54	60500	60500	157	97	55	-11	-18	152	88	0	132	85			138	91
15	54	0	23.2446	0	beforev0	n	0	0	1899-12-31 01:00:00	1899-12-31 09:00:00	1	1899-12-31 07:00:00	1899-12-31 07:00:00	131	81	60	70000	70000	151	92	62	-20	-11	141	87	0	117	74			148	94
15	54	0	23.2446	0	beforev0	n	0	0	1899-12-31 01:00:00	1899-12-31 09:00:00	1	1899-12-31 07:15:00	1899-12-31 07:15:00	134	84	60	71500	71500	155	94	60	-21	-10	145	89	0	124	46			140	90
15	54	0	23.2446	0	beforev0	n	0	0	1899-12-31 01:00:00	1899-12-31 09:00:00	1	1899-12-31 07:30:00	1899-12-31 07:30:00	146	90	58	73000	73000	153	93	60	-7	-3	150	92	0	133	76			152	98
15	54	0	23.2446	0	beforev0	n	0	0	1899-12-31 01:00:00	1899-12-31 09:00:00	1	1899-12-31 07:45:00	1899-12-31 07:45:00	132	76	57	74500	74500	160	96	60	-28	-20	146	86	0	135	86			151	96
15	54	0	23.2446	0	beforev0	n	0	0	1899-12-31 01:00:00	1899-12-31 09:00:00	1	1899-12-31 08:01:00	1899-12-31 08:01:00	145	85	57	80000	80000	155	93	59	-10	-8	150	89	0	136	83			163	106
15	54	0	23.2446	0	beforev0	n	0	0	1899-12-31 01:00:00	1899-12-31 09:00:00	1	1899-12-31 08:15:00	1899-12-31 08:15:00	132	84	60	81500	81500	153	94	60	-21	-10	143	89	0	136	65			176	111
15	54	0	23.2446	0	0	n	0	0	1899-12-31	1899-12-31 09:30:00	1	1899-12-31 08:15:00	1899-12-31 08:15:00	154	94	57	82001	82001	169	103	59	-15	-9	162	99	0	145	96			161	100
15	54	0	23.2446	0	0	n	0	0	1899-12-31	1899-12-31 09:30:00	1	1899-12-31 08:30:00	1899-12-31 08:30:00	132	91	57	83500	83500	161	101	57	-29	-10	147	96	0	157	93			159	102
15	54	0	23.2446	0	0	n	0	0	1899-12-31	1899-12-31 09:30:00	0	1899-12-31 10:00:00	1899-12-31 10:00:00	157	101	62	100500	100500	158	98	62	-1	3	158	100	1	156	78			161	101
15	54	0	23.2446	0	0	n	0	0	1899-12-31	1899-12-31 09:30:00	0	1899-12-31 10:45:00	1899-12-31 10:45:00	171	90	60	105001	105001	166	100	60	5	-10	169	95	1	139	73			158	101
15	54	0	23.2446	0	beforev0	n	0	0	1899-12-31 01:00:00	1899-12-31 09:00:00	0	1899-12-31 11:20:00	1899-12-31 11:20:00	165	96	62	111500	111500	154	91	58	11	5	160	94	1	148	84			169	104
15	54	0	23.2446	0	0	n	0	0	1899-12-31	1899-12-31 09:30:00	0	1899-12-31 11:38:00	1899-12-31 11:38:00	166	100	62	113500	113500	154	92	62	12	8	160	96	1	142	89			183	113
15	54	0	23.2446	0	beforev0	n	0	0	1899-12-31 01:00:00	1899-12-31 09:00:00	0	1899-12-31 11:45:00	1899-12-31 11:45:00	152	95	68	114500	114500	153	93	64	-1	2	153	94	1	138	83			148	94
15	54	0	23.2446	0	beforev0	n	0	0	1899-12-31 01:00:00	1899-12-31 09:00:00	0	1899-12-31 12:16:00	1899-12-31 12:16:00	148	95	66	121500	121500	155	95	64	-7	0	152	95	1	142	103			171	106
15	54	0	23.2446	0	0	n	0	0	1899-12-31	1899-12-31 09:30:00	0	1899-12-31 12:30:00	1899-12-31 12:30:00	160	83	58	123500	123500	160	99	59	0	-16	160	91	1	134	87			171	105
15	54	0	23.2446	0	0	n	0	0	1899-12-31	1899-12-31 09:30:00	0	1899-12-31 12:45:00	1899-12-31 12:45:00	166	66	71	125000	125000	178	106	68	-12	-40	172	86	1	139	83			168	108
15	54	0	23.2446	0	beforev0	n	0	0	1899-12-31 01:00:00	1899-12-31 09:00:00	0	1899-12-31 13:00:00	1899-12-31 13:00:00	142	84	71	130000	130000	167	99	69	-25	-15	155	92	1	160	94			161	101
15	54	0	23.2446	0	beforev0	n	0	0	1899-12-31 01:00:00	1899-12-31 09:00:00	0	1899-12-31 13:15:00	1899-12-31 13:15:00	154	66	73	131500	131500	176	107	78	-22	-41	165	87	1	152	86			164	101
15	54	0	23.2446	0	0	n	0	0	1899-12-31	1899-12-31 09:30:00	0	1899-12-31 13:16:00	1899-12-31 13:16:00	168	91	68	132000	132000	176	107	74	-8	-16	172	99	1	143	81			161	101
15	54	0	23.2446	0	0	n	0	0	1899-12-31	1899-12-31 09:30:00	0	1899-12-31 13:30:00	1899-12-31 13:30:00	145	96	75	133500	133500	173	104	77	-28	-8	159	100	1	129	77			140	92
15	54	0	23.2446	0	0	n	0	0	1899-12-31	1899-12-31 09:30:00	0	1899-12-31 13:47:00	1899-12-31 13:47:00	161	88	75	135000	135000	194	115	72	-33	-27	178	102	1	144	79			159	98
15	54	0	23.2446	0	0	n	0	0	1899-12-31	1899-12-31 09:30:00	0	1899-12-31 15:00:00	1899-12-31 15:00:00	161	81	75	150500	150500	173	104	71	-12	-23	167	93	1	143	89			154	97
15	54	0	23.2446	0	0	n	0	0	1899-12-31	1899-12-31 09:30:00	0	1899-12-31 15:30:00	1899-12-31 15:30:00	157	83	78	153500	153500	192	113	75	-35	-30	175	98	1	158	110			156	93
15	54	0	23.2446	0	0	n	0	0	1899-12-31	1899-12-31 09:30:00	0	1899-12-31 17:00:00	1899-12-31 17:00:00	139	83	75	170501	170501	169	103	74	-30	-20	154	93	1	151	102			139	89
15	54	0	23.2446	0	0	n	0	0	1899-12-31	1899-12-31 09:30:00	0	1899-12-31 17:30:00	1899-12-31 17:30:00	143	82	63	173500	173500	167	103	69	-24	-21	155	93	1	159	85			136	86
15	54	0	23.2446	0	beforev0	n	0	0	1899-12-31 01:00:00	1899-12-31 09:00:00	0	1899-12-31 19:00:00	1899-12-31 19:00:00	147	92	73	190001	190001	184	111	71	-37	-19	166	102	1	178	102			164	104
15	54	0	23.2446	0	0	n	0	0	1899-12-31	1899-12-31 09:30:00	0	1899-12-31 19:00:00	1899-12-31 19:00:00	146	100	78	192001	192001	192	116	80	-46	-16	169	108	1	134	85			140	88
15	54	0	23.2446	0	0	n	0	0	1899-12-31	1899-12-31 09:30:00	0	1899-12-31 20:00:00	1899-12-31 20:00:00	135	85	73	200500	200500	175	106	71	-40	-21	155	96	1	136	86			143	90
15	54	0	23.2446	0	0	n	0	0	1899-12-31	1899-12-31 09:30:00	0	1899-12-31 20:30:00	1899-12-31 20:30:00	132	83	71	203500	203500	162	101	71	-30	-18	147	92	1	143	84			142	89
15	54	0	23.2446	0	beforev0	n	0	0	1899-12-31 01:00:00	1899-12-31 09:00:00	0	1899-12-31 21:45:00	1899-12-31 21:45:00	136	84	73	214500	214500	169	100	76	-33	-16	153	92	1	141	86			140	92
15	54	0	23.2446	0	beforev0	n	0	0	1899-12-31 01:00:00	1899-12-31 09:00:00	0	1899-12-31 23:00:00	1899-12-31 23:00:00	145	89	65	230000	230000	143	89	67	2	0	144	89	1	133	73			126	80
16	53	0	20.1	0	0	N	0	0	1899-12-31	1899-12-31 08:00:00	1	1899-12-31 08:15:00	1899-12-31 08:16:00	126	89	78	13200	13400	133	98	76	-7	-9	130	94	0	135	80			139	88
16	53	0	20.1	0	0	N	0	0	1899-12-31	1899-12-31 08:00:00	0	1899-12-31 08:30:00	1899-12-31 08:31:00	133	87	78	14700	14900	133	101	76	0	-14	133	94	1	132	79			141	88
16	53	0	20.1	0	0	N	0	0	1899-12-31	1899-12-31 08:00:00	0	1899-12-31 10:46:00	1899-12-31 10:47:00	153	98	83	104700	104900	140	103	78	13	-5	147	101	1	155	78			148	93
16	53	0	20.1	0	0	n	0	0	1899-12-31	1899-12-31 08:00:00	0	1899-12-31 11:15:00	1899-12-31 11:16:00	145	104	83	111700	111900	126	96	82	19	8	136	100	1	159	74			142	90
16	53	0	20.1	0	0	N	0	0	1899-12-31	1899-12-31 08:00:00	0	1899-12-31 13:15:00	1899-12-31 13:16:00	106	86	83	131701	131901	148	110	78	-42	-24	127	98	1	172	82			166	102
16	53	0	20.1	0	0	N	0	0	1899-12-31	1899-12-31 08:00:00	0	1899-12-31 13:45:00	1899-12-31 13:46:00	150	90	88	134700	134900	155	112	86	-5	-22	153	101	1	117	67			147	94
16	53	0	20.1	0	0	N	0	0	1899-12-31	1899-12-31 08:00:00	0	1899-12-31 14:45:00	1899-12-31 14:46:00	123	83	85	144700	144900	141	106	84	-18	-23	132	95	1	121	73			168	104
16	53	0	20.1	0	0	n	0	0	1899-12-31	1899-12-31 08:00:00	0	1899-12-31 16:45:00	1899-12-31 16:46:00	135	101	85	164700	164900	132	100	87	3	1	134	101	1	140	57			162	99
16	53	0	20.1	0	0	N	0	0	1899-12-31	1899-12-31 08:00:00	0	1899-12-31 17:15:00	1899-12-31 17:16:00	139	93	85	171700	171900	142	103	88	-3	-10	141	98	1	155	81			134	79
16	53	0	20.1	0	0	N	0	0	1899-12-31	1899-12-31 08:00:00	0	1899-12-31 17:45:00	1899-12-31 17:46:00	140	97	93	174700	174900	147	109	98	-7	-12	144	103	1	143	88			141	82
16	53	0	20.1	0	0	N	0	0	1899-12-31	1899-12-31 08:00:00	0	1899-12-31 18:00:00	1899-12-31 18:01:00	131	85	93	180200	180400	141	106	90	-10	-21	136	96	1	154	81			141	82
16	53	0	20.1	0	0	N	0	0	1899-12-31	1899-12-31 08:00:00	0	1899-12-31 19:31:00	1899-12-31 19:32:00	149	101	83	193200	193400	142	108	82	7	-7	146	105	1	167	71			145	85
16	53	0	20.1	0	0	N	0	0	1899-12-31	1899-12-31 08:00:00	0	1899-12-31 20:15:00	1899-12-31 20:16:00	160	102	90	201700	201900	142	104	92	18	-2	151	103	1	145	86			133	82
16	53	0	20.1	0	0	N	0	0	1899-12-31	1899-12-31 08:00:00	0	1899-12-31 22:00:00	1899-12-31 22:01:00	135	94	88	220200	220400	144	107	93	-9	-13	140	101	1	106	63			130	79
16	53	0	20.1	0	0	N	0	0	1899-12-31	1899-12-31 08:00:00	0	1899-12-31 23:00:00	1899-12-31 23:01:00	137	90	83	221700	221900	136	102	85	1	-12	137	96	1	126	79			140	82
16	53	0	20.1	0	0	n	0	0	1899-12-31	1899-12-31 08:00:00	0	1899-12-31 09:51:00	1899-12-31 09:52:00	139	96	81	94700	94900	133	97	80	6	-1	136	97	1	104	60			140	83
16	53	0	20.1	0	0	N	0	0	1899-12-31	1899-12-31 08:00:00	0	1899-12-31 10:00:00	1899-12-31 10:01:00	136	98	76	100200	100400	144	107	79	-8	-9	140	103	1	110	62			142	83
16	53	0	20.1	0	0	N	0	0	1899-12-31	1899-12-31 08:00:00	0	1899-12-31 10:30:00	1899-12-31 10:31:00	143	101	75	103201	103401	144	107	72	-1	-6	144	104	1	113	60			130	78
17	66	0	21.2	1	0	n	0	1	1899-12-31 23:00:00	1899-12-31 07:00:00	0	1899-12-31 10:30:00	1899-12-31 10:31:00	177	90	75	103700	103700	170	91	71	7	-1	174	91	1	131	72			140	83
17	66	0	21.2	1	0	n	0	1	1899-12-31 23:00:00	1899-12-31 07:00:00	0	1899-12-31 15:15:00	1899-12-31 15:16:00	152	81	76	152200	152200	161	89	73	-9	-8	157	85	1	131	62			140	83
17	66	0	21.2	1	0.1	bisoprolol2.5	0	1	1899-12-31 23:00:00	1899-12-31 07:00:00	0	1899-12-31 12:00:00	1899-12-31 12:26:00	159	87	56	120200	117800	118	70	55	41	17	139	79	1	136	82			142	83
17	66	0	21.2	1	0.1	bisoprolol2.5	0	1	1899-12-31 23:00:00	1899-12-31 07:00:00	0	1899-12-31 12:45:00	1899-12-31 13:11:00	161	81	48	124700	122300	126	74	43	35	7	144	78	1	132	85			149	88
17	66	0	21.2	1	0.1	bisoprolol2.5	0	1	1899-12-31 23:00:00	1899-12-31 07:00:00	0	1899-12-31 13:45:00	1899-12-31 14:11:00	159	78	51	134700	132300	126	76	49	33	2	143	77	1	145	85			149	88
17	66	0	21.2	1	0.1	bisoprolol2.5	0	1	1899-12-31 23:00:00	1899-12-31 07:00:00	0	1899-12-31 16:15:00	1899-12-31 16:41:00	154	87	56	161700	159300	137	78	56	17	9	146	83	1	156	87			134	82
18	58	1	28.0157	0	0.0	N	0	0	1899-12-31 22:30:00	1899-12-31 06:30:00	1	1899-12-31 01:00:00	1899-12-31 01:00:00	125	78	66	10201	10201	122	80	71	3	-2	124	79	0	139	80			136	81
18	58	1	28.0157	0	0.0	N	0	0	1899-12-31 22:30:00	1899-12-31 06:30:00	1	1899-12-31 02:00:00	1899-12-31 02:00:00	116	73	62	20201	20201	125	83	59	-9	-10	121	78	0	136	73			134	79
18	58	1	28.0157	0	0.0	N	0	0	1899-12-31 22:30:00	1899-12-31 06:30:00	1	1899-12-31 04:01:00	1899-12-31 04:01:00	135	94	62	40200	40200	123	78	61	12	16	129	86	0	166	89			146	83
18	58	1	28.0157	0	0.0	N	0	0	1899-12-31 22:30:00	1899-12-31 06:30:00	1	1899-12-31 06:00:00	1899-12-31 06:00:00	143	100	68	60200	60200	126	83	65	17	17	135	92	0	165	102			159	105
18	58	1	28.0157	0	0	N	0	0	1899-12-31 22:30:00	1899-12-31 06:30:00	0	1899-12-31 07:00:00	1899-12-31 07:00:00	146	118	88	70200	70200	127	84	84	19	34	137	101	1	159	105			156	105
18	58	1	28.0157	0	0	N	0	0	1899-12-31 22:30:00	1899-12-31 06:30:00	0	1899-12-31 07:30:00	1899-12-31 07:30:00	151	109	78	73200	73200	129	84	73	22	25	140	97	1	171	111			170	110
18	58	1	28.0157	0	0	N	0	0	1899-12-31 22:30:00	1899-12-31 06:30:00	0	1899-12-31 08:45:00	1899-12-31 08:45:00	158	103	88	84700	84700	138	88	90	20	15	148	96	1	173	111			163	108
18	58	1	28.0157	0	0	N	0	0	1899-12-31 22:30:00	1899-12-31 06:30:00	0	1899-12-31 10:15:00	1899-12-31 10:15:00	166	103	90	101700	101700	128	84	87	38	19	147	94	1	160	108			162	107
18	58	1	28.0157	0	0	N	0	0	1899-12-31 22:30:00	1899-12-31 06:30:00	0	1899-12-31 11:45:00	1899-12-31 11:45:00	111	55	76	114700	114700	126	86	71	-15	-31	119	71	1	164	94			174	116
18	58	1	28.0157	0	0	N	0	0	1899-12-31 22:30:00	1899-12-31 06:30:00	0	1899-12-31 14:45:00	1899-12-31 14:45:00	136	115	100	144700	144700	137	89	96	-1	26	137	102	1	165	102			165	109
18	58	1	28.0157	0	0	N	0	0	1899-12-31 22:30:00	1899-12-31 06:30:00	0	1899-12-31 15:45:00	1899-12-31 15:45:00	161	102	81	154700	154700	141	94	85	20	8	151	98	1	188	105			163	107
18	58	1	28.0157	0	0	N	0	0	1899-12-31 22:30:00	1899-12-31 06:30:00	0	1899-12-31 16:00:00	1899-12-31 16:00:00	154	103	76	160201	160201	157	101	74	-3	2	156	102	1	156	104			169	110
18	58	1	28.0157	0	0	N	0	0	1899-12-31 22:30:00	1899-12-31 06:30:00	0	1899-12-31 16:31:00	1899-12-31 16:31:00	177	104	90	163200	163200	157	102	94	20	2	167	103	1	172	112			160	107
18	58	1	28.0157	0	0	N	0	0	1899-12-31 22:30:00	1899-12-31 06:30:00	0	1899-12-31 18:15:00	1899-12-31 18:15:00	163	101	88	181700	181700	143	92	88	20	9	153	97	1	173	110			165	109
18	58	1	28.0157	0	0	N	0	0	1899-12-31 22:30:00	1899-12-31 06:30:00	0	1899-12-31 18:30:00	1899-12-31 18:30:00	151	103	83	183200	183200	133	88	83	18	15	142	96	1	177	108			160	106
18	58	1	28.0157	0	0	N	0	0	1899-12-31 22:30:00	1899-12-31 06:30:00	0	1899-12-31 19:00:00	1899-12-31 19:00:00	147	100	75	190201	190201	139	91	77	8	9	143	96	1	167	101			165	107
18	58	1	28.0157	0	0	N	0	0	1899-12-31 22:30:00	1899-12-31 06:30:00	0	1899-12-31 19:30:00	1899-12-31 19:30:00	164	110	81	193200	193200	142	91	81	22	19	153	101	1	161	103			160	105
18	58	1	28.0157	0	0	N	0	0	1899-12-31 22:30:00	1899-12-31 06:30:00	0	1899-12-31 20:30:00	1899-12-31 20:30:00	162	111	78	203200	203200	136	89	79	26	22	149	100	1	166	103			180	118
18	58	1	28.0157	0	0	N	0	0	1899-12-31 22:30:00	1899-12-31 06:30:00	0	1899-12-31 20:45:00	1899-12-31 20:45:00	170	98	81	204700	204700	135	87	80	35	11	153	93	1	180	98			163	110
18	58	1	28.0157	0	0	N	0	0	1899-12-31 22:30:00	1899-12-31 06:30:00	0	1899-12-31 21:00:00	1899-12-31 21:00:00	144	87	75	210200	210200	130	85	75	14	2	137	86	1	145	83			159	105
18	58	1	28.0157	0	0	N	0	0	1899-12-31 22:30:00	1899-12-31 06:30:00	0	1899-12-31 21:15:00	1899-12-31 21:15:00	149	92	75	211700	211700	129	85	76	20	7	139	89	1	152	99			173	112
18	58	1	28.0157	0	0	N	0	0	1899-12-31 22:30:00	1899-12-31 06:30:00	0	1899-12-31 21:30:00	1899-12-31 21:30:00	151	96	75	213200	213200	129	84	75	22	12	140	90	1	160	92			165	110
18	58	1	28.0157	0	0	N	0	0	1899-12-31 22:30:00	1899-12-31 06:30:00	0	1899-12-31 21:45:00	1899-12-31 21:45:00	165	111	78	214700	214700	132	85	81	33	26	149	98	1	165	91			157	107
18	58	1	28.0157	0	0.0	N	0	0	1899-12-31 22:30:00	1899-12-31 06:30:00	1	1899-12-31 23:00:00	1899-12-31 23:00:00	142	91	73	230201	230201	135	88	73	7	3	139	90	0	131	86			130	93
19	36	1	18.4	0	0	n	0	0	1899-12-31 23:00:00	1899-12-31 07:30:00	0	1899-12-31 14:00:00	1899-12-31 14:00:00	158	101	88	135700	135700	141	99	91	17	2	150	100	1	161	92			130	92
19	36	1	18.4	0	0	n	0	0	1899-12-31 23:00:00	1899-12-31 07:30:00	0	1899-12-31 09:00:00	1899-12-31 09:00:00	148	110	90	64200	64200	140	96	87	8	14	144	103	1	143	90			126	90
19	36	1	18.4	0	0	n	0	0	1899-12-31 23:00:00	1899-12-31 07:30:00	0	1899-12-31 16:00:00	1899-12-31 16:00:00	143	109	96	155701	155701	143	99	94	0	10	143	104	1	139	94			148	103
19	36	1	18.4	0	0	n	0	0	1899-12-31 23:00:00	1899-12-31 07:30:00	0	1899-12-31 20:45:00	1899-12-31 20:45:00	140	101	90	204200	204200	136	92	90	4	9	138	97	1	136	84			120	87
19	36	1	18.4	0	0	n	0	0	1899-12-31 23:00:00	1899-12-31 07:30:00	0	1899-12-31 14:46:00	1899-12-31 14:46:00	143	103	81	144201	144201	135	96	78	8	7	139	100	1	137	84			123	88
19	36	1	18.4	0	0	n	0	0	1899-12-31 23:00:00	1899-12-31 07:30:00	0	1899-12-31 14:15:00	1899-12-31 14:15:00	153	100	90	141201	141201	146	99	91	7	1	150	100	1	129	82			124	89
19	36	1	18.4	0	0	n	0	0	1899-12-31 23:00:00	1899-12-31 07:30:00	0	1899-12-31 20:00:00	1899-12-31 20:00:00	141	94	78	195700	195700	136	94	83	5	0	139	94	1	142	81			122	87
19	36	1	18.4	0	0	n	0	0	1899-12-31 23:00:00	1899-12-31 07:30:00	0	1899-12-31 16:30:00	1899-12-31 16:30:00	135	99	78	162701	162701	149	101	81	-14	-2	142	100	1	143	92			129	95
19	36	1	18.4	0	0	n	0	0	1899-12-31 23:00:00	1899-12-31 07:30:00	1	1899-12-31	1899-12-31	125	89	65	235700	235700	134	94	70	-9	-5	130	92	0	129	83			156	108
19	36	1	18.4	0	0	n	0	0	1899-12-31 23:00:00	1899-12-31 07:30:00	1	1899-12-31 01:00:00	1899-12-31 01:00:00	92	52	63	5701	5701	127	88	67	-35	-36	110	70	0	146	89			138	99
19	36	1	18.4	0	0.1	bisoprolol2.5	0	1	1899-12-31 23:00:00	1899-12-31 07:30:00	0	1899-12-31 15:30:00	1899-12-31 15:30:00	136	96	68	152401	152401	151	102	63	-15	-6	144	99	1	104	76			141	99
19	36	1	18.4	0	0.1	bisoprolol2.5	0	1	1899-12-31 23:00:00	1899-12-31 07:30:00	0	1899-12-31 17:00:00	1899-12-31 17:00:00	137	99	68	165401	165401	154	106	65	-17	-7	146	103	1	142	85			138	99
20	49	1	30.3		Before v0	N	0	0	1899-12-31 23:00:00	1899-12-31 06:30:00	1	1899-12-31 01:00:00	1899-12-31 01:00:00	132	81	58	10400	10400	124	79	58	8	2	128	80	0	107	76			147	99
20	49	1	30.3		Before v0	N	0	0	1899-12-31 23:00:00	1899-12-31 06:30:00	1	1899-12-31 04:00:00	1899-12-31 04:00:00	169	84	51	40400	40400	121	78	58	48	6	145	81	0	113	78			141	93
20	49	1	30.3	1	Before v0	N	0	0	1899-12-31 23:00:00	1899-12-31 06:30:00	0	1899-12-31 09:15:00	1899-12-31 09:15:00	172	81	65	91900	91900	137	87	61	35	-6	155	84	1	119	85			121	85
20	49	1	30.3	1	beforev0	N	0	0	1899-12-31 23:00:00	1899-12-31 06:30:00	0	1899-12-31 10:00:00	1899-12-31 10:00:00	164	101	61	100400	100400	139	87	63	25	14	152	94	1	133	84			132	90
20	49	1	30.3	1	Before v0	N	0	0	1899-12-31 23:00:00	1899-12-31 06:30:00	0	1899-12-31 10:45:00	1899-12-31 10:45:00	146	91	60	104900	104900	124	83	56	22	8	135	87	1	150	84			132	87
20	49	1	30.3	1	Before v0	N	0	0	1899-12-31 23:00:00	1899-12-31 06:30:00	0	1899-12-31 11:15:00	1899-12-31 11:15:00	158	95	68	111900	111900	136	86	68	22	9	147	91	1	129	85			129	87
20	49	1	30.3	1	Before v0	N	0	0	1899-12-31 23:00:00	1899-12-31 06:30:00	0	1899-12-31 11:30:00	1899-12-31 11:30:00	166	98	71	113400	113400	149	92	65	17	6	158	95	1	148	92			152	100
20	49	1	30.3	1	Before v0	N	0	0	1899-12-31 23:00:00	1899-12-31 06:30:00	0	1899-12-31 11:45:00	1899-12-31 11:45:00	168	95	85	114900	114900	149	92	85	19	3	159	94	1	136	87			122	86
20	49	1	30.3	1	Before v0	N	0	0	1899-12-31 23:00:00	1899-12-31 06:30:00	0	1899-12-31 12:00:00	1899-12-31 12:00:00	156	88	85	120400	120400	143	91	82	13	-3	150	90	1	151	79			132	88
20	49	1	30.3	1	Before v0	N	0	0	1899-12-31 23:00:00	1899-12-31 06:30:00	0	1899-12-31 12:15:00	1899-12-31 12:15:00	149	84	75	121900	121900	137	89	81	12	-5	143	87	1	138	85			139	91
20	49	1	30.3	1	beforev0	N	0	0	1899-12-31 23:00:00	1899-12-31 06:30:00	0	1899-12-31 12:45:00	1899-12-31 12:45:00	148	84	76	124901	124901	158	99	73	-10	-15	153	92	1	132	87			126	87
20	49	1	30.3	1	Before v0	N	0	0	1899-12-31 23:00:00	1899-12-31 06:30:00	0	1899-12-31 13:15:00	1899-12-31 13:15:00	154	79	85	131900	131900	144	95	90	10	-16	149	87	1	156	90			131	90
20	49	1	30.3	1	Before v0	N	0	0	1899-12-31 23:00:00	1899-12-31 06:30:00	0	1899-12-31 13:30:00	1899-12-31 13:30:00	148	72	93	133400	133400	145	93	91	3	-21	147	83	1	162	81			124	85
20	49	1	30.3	1	Before v0	N	0	0	1899-12-31 23:00:00	1899-12-31 06:30:00	0	1899-12-31 15:15:00	1899-12-31 15:15:00	132	76	103	151900	151900	142	94	99	-10	-18	137	85	1	161	59			132	91
20	49	1	30.3	1	Before v0	N	0	0	1899-12-31 23:00:00	1899-12-31 06:30:00	0	1899-12-31 15:45:00	1899-12-31 15:45:00	142	87	107	154901	154901	162	101	107	-20	-14	152	94	1	140	91			139	93
20	49	1	30.3	1	Before v0	N	0	0	1899-12-31 23:00:00	1899-12-31 06:30:00	0	1899-12-31 16:15:00	1899-12-31 16:15:00	144	88	111	161900	161900	149	95	105	-5	-7	147	92	1	150	87			131	87
20	49	1	30.3	1	beforev0	N	0	0	1899-12-31 23:00:00	1899-12-31 06:30:00	0	1899-12-31 16:45:00	1899-12-31 16:45:00	151	96	107	164900	164900	159	99	106	-8	-3	155	98	1	149	84			131	88
20	49	1	30.3	1	Before v0	N	0	0	1899-12-31 23:00:00	1899-12-31 06:30:00	0	1899-12-31 19:01:00	1899-12-31 19:01:00	130	74	93	190400	190400	150	96	92	-20	-22	140	85	1	144	88			128	85
20	49	1	30.3	1	Before v0	N	0	0	1899-12-31 23:00:00	1899-12-31 06:30:00	0	1899-12-31 19:30:00	1899-12-31 19:30:00	132	85	83	193400	193400	138	91	83	-6	-6	135	88	1	163	102			122	83
20	49	1	30.3	1	Before v0	N	0	0	1899-12-31 23:00:00	1899-12-31 06:30:00	0	1899-12-31 19:46:00	1899-12-31 19:46:00	117	74	83	194900	194900	148	94	83	-31	-20	133	84	1	149	82			133	91
20	49	1	30.3	1	Before v0	N	0	0	1899-12-31 23:00:00	1899-12-31 06:30:00	0	1899-12-31 20:15:00	1899-12-31 20:15:00	124	46	81	201900	201900	140	90	79	-16	-44	132	68	1	132	92			134	92
20	49	1	30.3	1	Before v0	N	0	0	1899-12-31 23:00:00	1899-12-31 06:30:00	0	1899-12-31 21:15:00	1899-12-31 21:15:00	133	76	83	211900	211900	152	98	86	-19	-22	143	87	1	115	75			133	89
20	49	1	30.3	1	Before v0	N	0	0	1899-12-31 23:00:00	1899-12-31 06:30:00	0	1899-12-31 21:45:00	1899-12-31 21:45:00	135	86	76	214901	214901	151	96	79	-16	-10	143	91	1	128	91			141	94
20	49	1	30.4	1	0	N	0	0	1899-12-31 22:00:00	1899-12-31 06:00:00	1	1899-12-31 02:00:00	1899-12-31 02:03:00	156	96	53	15700	16100	136	85	51	20	11	146	91	0	152	91			143	88
20	49	1	30.4	1	0	N	0	0	1899-12-31 22:00:00	1899-12-31 06:00:00	1	1899-12-31 03:01:00	1899-12-31 03:04:00	152	99	56	25700	26100	134	84	59	18	15	143	92	0	155	96			141	87
20	49	1	30.4	1	0	N	0	0	1899-12-31 22:00:00	1899-12-31 06:00:00	1	1899-12-31 05:00:00	1899-12-31 05:03:00	160	98	51	45700	46100	136	86	53	24	12	148	92	0	149	86			140	89
20	49	1	30.4	1	0	N	0	0	1899-12-31 22:00:00	1899-12-31 06:00:00	0	1899-12-31 07:15:00	1899-12-31 07:18:00	136	83	81	71200	71600	163	106	80	-27	-23	150	95	1	166	108			152	94
20	49	1	30.4	1	0	N	0	0	1899-12-31 22:00:00	1899-12-31 06:00:00	0	1899-12-31 07:30:00	1899-12-31 07:33:00	136	65	90	72700	73100	176	111	90	-40	-46	156	88	1	152	90			158	99
20	49	1	30.4	1	0	N	0	0	1899-12-31 22:00:00	1899-12-31 06:00:00	0	1899-12-31 09:30:00	1899-12-31 09:33:00	145	96	63	92700	93100	161	100	59	-16	-4	153	98	1	153	77			161	102
20	49	1	30.4	1	0	N	0	0	1899-12-31 22:00:00	1899-12-31 06:00:00	0	1899-12-31 12:00:00	1899-12-31 12:03:00	157	93	78	115700	116100	159	102	75	-2	-9	158	98	1	147	82			165	104
20	49	1	30.4	1	0	N	0	0	1899-12-31 22:00:00	1899-12-31 06:00:00	0	1899-12-31 13:30:00	1899-12-31 13:33:00	156	78	90	132700	133100	161	101	90	-5	-23	159	90	1	153	112			152	95
20	49	1	30.4	1	0	N	0	0	1899-12-31 22:00:00	1899-12-31 06:00:00	0	1899-12-31 14:00:00	1899-12-31 14:03:00	139	73	93	135700	136100	158	101	95	-19	-28	149	87	1	129	80			141	89
20	49	1	30.4	1	0	N	0	0	1899-12-31 22:00:00	1899-12-31 06:00:00	0	1899-12-31 14:30:00	1899-12-31 14:33:00	148	84	90	142700	143100	169	104	87	-21	-20	159	94	1	172	86			148	93
20	49	1	30.4	1	0	N	0	0	1899-12-31 22:00:00	1899-12-31 06:00:00	0	1899-12-31 15:15:00	1899-12-31 15:18:00	142	89	85	151201	151601	183	113	85	-41	-24	163	101	1	145	72			145	92
20	49	1	30.4	1	0	N	0	0	1899-12-31 22:00:00	1899-12-31 06:00:00	0	1899-12-31 16:30:00	1899-12-31 16:33:00	138	83	78	162700	163100	148	94	79	-10	-11	143	89	1	140	88			152	95
20	49	1	30.4	1	0	N	0	0	1899-12-31 22:00:00	1899-12-31 06:00:00	0	1899-12-31 17:30:00	1899-12-31 17:33:00	142	103	90	172700	173100	171	106	87	-29	-3	157	105	1	175	73			156	98
20	49	1	30.4	1	0	N	0	0	1899-12-31 22:00:00	1899-12-31 06:00:00	0	1899-12-31 17:45:00	1899-12-31 17:48:00	134	87	88	174201	174601	171	105	87	-37	-18	153	96	1	131	75			147	93
20	49	1	30.4	1	0	N	0	0	1899-12-31 22:00:00	1899-12-31 06:00:00	0	1899-12-31 18:45:00	1899-12-31 18:48:00	139	83	61	184200	184600	168	108	61	-29	-25	154	96	1	129	75			146	92
20	49	1	30.4	1	0	N	0	0	1899-12-31 22:00:00	1899-12-31 06:00:00	0	1899-12-31 19:45:00	1899-12-31 19:48:00	160	94	85	194200	194600	161	101	85	-1	-7	161	98	1	135	80			144	91
20	49	1	30.4	1	0	N	0	0	1899-12-31 22:00:00	1899-12-31 06:00:00	0	1899-12-31 20:00:00	1899-12-31 20:03:00	152	86	83	195700	196100	164	101	86	-12	-15	158	94	1	138	80			151	94
20	49	1	30.4	1	0	N	0	0	1899-12-31 22:00:00	1899-12-31 06:00:00	0	1899-12-31 20:15:00	1899-12-31 20:18:00	143	81	78	201200	201600	161	101	73	-18	-20	152	91	1	130	83			141	91
20	49	1	30.4	1	0	N	0	0	1899-12-31 22:00:00	1899-12-31 06:00:00	0	1899-12-31 20:30:00	1899-12-31 20:33:00	129	77	75	202700	203100	140	92	75	-11	-15	135	85	1	131	74			141	88
20	49	1	30.4	1	0	N	0	0	1899-12-31 22:00:00	1899-12-31 06:00:00	0	1899-12-31 20:45:00	1899-12-31 20:48:00	144	79	78	204200	204600	159	98	73	-15	-19	152	89	1	128	74			153	93
20	49	1	30.4	1	0	N	0	0	1899-12-31 22:00:00	1899-12-31 06:00:00	0	1899-12-31 21:30:00	1899-12-31 21:33:00	143	89	68	212700	213100	154	97	70	-11	-8	149	93	1	133	64			144	90
20	49	1	30.4	1	0	N	0	0	1899-12-31 22:00:00	1899-12-31 06:00:00	1	1899-12-31 22:00:00	1899-12-31 22:03:00	148	90	75	215700	216100	154	97	74	-6	-7	151	94	0	157	65			141	89
20	49	1	30.4	1	0	N	0	0	1899-12-31 22:00:00	1899-12-31 06:00:00	1	1899-12-31 23:00:00	1899-12-31 23:03:00	158	92	65	225700	226100	152	97	68	6	-5	155	95	0	157	88			147	91
20	49	1	30.4	1	0	N	0	0	1899-12-31 22:00:00	1899-12-31 06:00:00	0	1899-12-31 09:44:00	1899-12-31 09:47:00	158	110	60	94200	94600	156	93	58	2	17	157	102	1	131	74			147	93
20	49	1	30.4	1	0	N	0	0	1899-12-31 22:00:00	1899-12-31 06:00:00	0	1899-12-31 10:30:00	1899-12-31 10:33:00	151	102	66	102700	103100	139	89	69	12	13	145	96	1	131	73			143	90
21	61	1	24.5	1	Before v0	amlodipine10+lisinopril10+lodoz44	1	1	1899-12-31 23:00:00	1899-12-31 07:00:00	0	1899-12-31 15:30:00	1899-12-31 15:30:00	159	85	83	153700	153700	136	86	83	23	-1	148	86	1	137	74			149	93
21	61	1	24.5	1	Before v0	amlodipine10+lisinopril10+lodoz47	1	1	1899-12-31 23:00:00	1899-12-31 07:00:00	0	1899-12-31 12:00:00	1899-12-31 12:00:00	178	102	107	120701	120701	164	104	104	14	-2	171	103	1	161	87			157	98
21	61	1	24.5	1	Before v0	amlodipine10+lisinopril10+lodoz16	1	1	1899-12-31 23:00:00	1899-12-31 07:00:00	0	1899-12-31 07:30:00	1899-12-31 07:30:00	134	85	71	72201	72201	140	88	73	-6	-3	137	87	1	125	71			151	95
21	61	1	24.5	1	Before v0	amlodipine10+lisinopril10+lodoz44	1	1	1899-12-31 23:00:00	1899-12-31 07:00:00	0	1899-12-31 07:45:00	1899-12-31 07:45:00	136	86	68	73700	73700	143	90	67	-7	-4	140	88	1	133	72			160	99
21	61	1	24.5	1	Before v0	amlodipine10+lisinopril10+lodoz47	1	1	1899-12-31 23:00:00	1899-12-31 07:00:00	0	1899-12-31 09:00:00	1899-12-31 09:00:00	143	84	66	85201	85201	142	89	71	1	-5	143	87	1	171	104			159	93
21	61	1	24.5	1	Before v0	amlodipine10+lisinopril10+lodoz16	1	1	1899-12-31 23:00:00	1899-12-31 07:00:00	0	1899-12-31 22:45:00	1899-12-31 22:45:00	141	86	81	225201	225201	140	92	80	1	-6	141	89	1	151	84			156	95
21	61	1	24.5	1	Before v0	amlodipine10+lisinopril10+lodoz45	1	1	1899-12-31 23:00:00	1899-12-31 07:00:00	0	1899-12-31 08:15:00	1899-12-31 08:15:00	133	73	71	80700	80700	126	80	68	7	-7	130	77	1	149	86			154	90
21	61	1	24.5	1	Before v0	amlodipine10+lisinopril10+lodoz13	1	1	1899-12-31 23:00:00	1899-12-31 07:00:00	0	1899-12-31 19:00:00	1899-12-31 19:00:00	135	80	96	190700	190700	139	88	97	-4	-8	137	84	1	164	100			171	99
21	61	1	24.5	1	Before v0	amlodipine10+lisinopril10+lodoz12	1	1	1899-12-31 23:00:00	1899-12-31 07:00:00	0	1899-12-31 18:00:00	1899-12-31 18:00:00	132	79	90	180700	180700	141	88	92	-9	-9	137	84	1	146	89			152	91
21	61	1	24.5	1	Before v0	amlodipine10+lisinopril10+lodoz8	1	1	1899-12-31 23:00:00	1899-12-31 07:00:00	0	1899-12-31 15:00:00	1899-12-31 15:00:00	155	78	78	150700	150700	148	93	78	7	-15	152	86	1	150	83			154	90
21	61	1	24.5	1	Before v0	amlodipine10+lisinopril10+lodoz14	1	1	1899-12-31 23:00:00	1899-12-31 07:00:00	0	1899-12-31 19:16:00	1899-12-31 19:16:00	159	74	90	192200	192200	142	90	93	17	-16	151	82	1	147	82			167	97
21	61	1	24.5	1	Before v0	amlodipine10+lisinopril10+lodoz7	1	1	1899-12-31 23:00:00	1899-12-31 07:00:00	0	1899-12-31 12:45:00	1899-12-31 12:45:00	172	82	93	125201	125201	166	102	89	6	-20	169	92	1	147	87			163	96
21	61	1	24.5	1	Before v0	amlodipine10+lisinopril10+lodoz11	1	1	1899-12-31 23:00:00	1899-12-31 07:00:00	0	1899-12-31 17:01:00	1899-12-31 17:01:00	117	67	88	170701	170701	147	94	87	-30	-27	132	81	1	142	85			156	94
21	61	1	24.5	1	Before v0	amlodipine10+lisinopril10+lodoz10	1	1	1899-12-31 23:00:00	1899-12-31 07:00:00	0	1899-12-31 16:45:00	1899-12-31 16:45:00	121	73	90	165201	165201	168	104	90	-47	-31	145	89	1	154	90			160	94
21	61	1	24.5	1	Before v0	amlodipine10+lisinopril10+lodoz17	1	1	1899-12-31 23:00:00	1899-12-31 07:00:00	0	1899-12-31 23:00:00	1899-12-31 23:00:00	140	57	76	230701	230701	162	99	72	-22	-42	151	78	1	155	89			177	100
21	61	1	24.5	1	Before v0	amlodipine10+lisinopril10+lodoz32	1	1	1899-12-31 23:00:00	1899-12-31 07:00:00	1	1899-12-31 03:30:00	1899-12-31 03:30:00	113	81	78	32200	32200	129	81	76	-16	0	121	81	0	155	90			154	94
21	61	1	24.5	1	Before v0	amlodipine10+lisinopril10+lodoz41	1	1	1899-12-31 23:00:00	1899-12-31 07:00:00	1	1899-12-31 06:00:00	1899-12-31 06:00:00	126	77	66	55200	55200	127	81	67	-1	-4	127	79	0	150	90			166	97
21	61	1	24.5	1	Before v0	amlodipine10+lisinopril10+lodoz26	1	1	1899-12-31 23:00:00	1899-12-31 07:00:00	1	1899-12-31 02:00:00	1899-12-31 02:00:00	135	73	83	15200	15200	122	78	78	13	-5	129	76	0	167	100			155	92
21	61	1	24.5	1	Before v0	amlodipine10+lisinopril10+lodoz36	1	1	1899-12-31 23:00:00	1899-12-31 07:00:00	1	1899-12-31 04:45:00	1899-12-31 04:45:00	128	73	83	43700	43700	128	81	78	0	-8	128	77	0	167	95			166	99
21	61	1	24.5	1	Before v0	amlodipine10+lisinopril10+lodoz29	1	1	1899-12-31 23:00:00	1899-12-31 07:00:00	1	1899-12-31 02:45:00	1899-12-31 02:45:00	119	73	71	23701	23701	136	84	72	-17	-11	128	79	0	142	80			171	99
21	61	1	24.5	1	Before v0	amlodipine10+lisinopril10+lodoz38	1	1	1899-12-31 23:00:00	1899-12-31 07:00:00	1	1899-12-31 05:15:00	1899-12-31 05:15:00	123	68	76	50700	50700	127	81	76	-4	-13	125	75	0	139	81			169	99
21	61	1	24.5	1	Before v0	amlodipine10+lisinopril10+lodoz22	1	1	1899-12-31 23:00:00	1899-12-31 07:00:00	1	1899-12-31 00:45:00	1899-12-31 00:45:00	116	65	69	3700	3700	119	78	65	-3	-13	118	72	0	142	84			153	90
21	61	1	24.5	1	Before v0	amlodipine10+lisinopril10+lodoz28	1	1	1899-12-31 23:00:00	1899-12-31 07:00:00	1	1899-12-31 02:30:00	1899-12-31 02:30:00	118	69	71	22200	22200	132	83	75	-14	-14	125	76	0	123	75			158	92
21	61	1	24.5	1	Before v0	amlodipine10+lisinopril10+lodoz27	1	1	1899-12-31 23:00:00	1899-12-31 07:00:00	1	1899-12-31 02:15:00	1899-12-31 02:15:00	117	68	75	20701	20701	135	83	77	-18	-15	126	76	0	153	70			132	84
21	61	1	24.5	1	Before v0	amlodipine10+lisinopril10+lodoz40	1	1	1899-12-31 23:00:00	1899-12-31 07:00:00	1	1899-12-31 05:45:00	1899-12-31 05:45:00	119	63	75	53700	53700	121	80	74	-2	-17	120	72	0	140	87			135	86
21	61	1	24.5	1	Before v0	amlodipine10+lisinopril10+lodoz34	1	1	1899-12-31 23:00:00	1899-12-31 07:00:00	1	1899-12-31 04:15:00	1899-12-31 04:15:00	106	67	78	40700	40700	136	85	79	-30	-18	121	76	0	148	101			138	86
21	61	1	24.5	1	Before v0	amlodipine10+lisinopril10+lodoz37	1	1	1899-12-31 23:00:00	1899-12-31 07:00:00	1	1899-12-31 05:00:00	1899-12-31 05:00:00	112	63	78	45200	45200	130	81	75	-18	-18	121	72	0	156	86			126	83
21	61	1	24.5	1	Before v0	amlodipine10+lisinopril10+lodoz33	1	1	1899-12-31 23:00:00	1899-12-31 07:00:00	1	1899-12-31 03:46:00	1899-12-31 03:46:00	113	66	69	33701	33701	142	87	67	-29	-21	128	77	0	135	78			132	84
21	61	1	24.5	1	Before v0	amlodipine10+lisinopril10+lodoz39	1	1	1899-12-31 23:00:00	1899-12-31 07:00:00	1	1899-12-31 05:30:00	1899-12-31 05:30:00	102	57	76	52200	52200	124	79	73	-22	-22	113	68	0	125	82			141	87
21	61	1	24.5	1	Before v0	amlodipine10+lisinopril10+lodoz21	1	1	1899-12-31 23:00:00	1899-12-31 07:00:00	1	1899-12-31 00:30:00	1899-12-31 00:30:00	109	66	73	2201	2201	148	90	68	-39	-24	129	78	0	134	78			130	82
21	61	1	24.5	1	Before v0	amlodipine10+lisinopril10+lodoz20	1	1	1899-12-31 23:00:00	1899-12-31 07:00:00	1	1899-12-31 00:15:00	1899-12-31 00:15:00	104	57	78	700	700	126	83	79	-22	-26	115	70	0	133	84			140	89
21	61	1	24.5	1	Before v0	amlodipine10+lisinopril10+lodoz19	1	1	1899-12-31 23:00:00	1899-12-31 07:00:00	1	1899-12-31	1899-12-31	108	58	81	235200	235200	137	87	80	-29	-29	123	73	0	146	90			138	87
21	61	1	24.5	1	Before v0	amlodipine10+lisinopril10+lodoz24	1	1	1899-12-31 23:00:00	1899-12-31 07:00:00	1	1899-12-31 01:30:00	1899-12-31 01:30:00	90	51	78	12200	12200	129	81	76	-39	-30	110	66	0	139	79			149	92
21	61	1	24.5	1	Before v0	amlodipine10+lisinopril10+lodoz23	1	1	1899-12-31 23:00:00	1899-12-31 07:00:00	1	1899-12-31 01:15:00	1899-12-31 01:15:00	95	52	78	10700	10700	134	82	79	-39	-30	115	67	0	137	81			157	98
21	61	1	24.5	1	Before v0	amlodipine10+lisinopril10+lodoz25	1	1	1899-12-31 23:00:00	1899-12-31 07:00:00	1	1899-12-31 01:45:00	1899-12-31 01:45:00	85	49	78	13700	13700	122	80	77	-37	-31	104	65	0	143	111			147	106
22	62	0	20.7877	0	0	N	0	0	1899-12-31 22:30:00	1899-12-31 08:00:00	1	1899-12-31	1899-12-31	142	76	61	600	600	131	77	58	11	-1	137	77	0	148	110			136	96
22	62	0	20.7877	0	0	N	0	0	1899-12-31 22:30:00	1899-12-31 08:00:00	1	1899-12-31 05:00:00	1899-12-31 05:00:00	159	88	49	50600	50600	133	77	52	26	11	146	83	0	152	114			142	100
22	62	0	20.7877	0	0	N	0	0	1899-12-31 22:30:00	1899-12-31 08:00:00	1	1899-12-31 06:00:00	1899-12-31 06:00:00	144	81	49	60600	60600	126	77	49	18	4	135	79	0	149	112			144	102
22	62	0	20.7877	0	0	N	0	0	1899-12-31 22:30:00	1899-12-31 08:00:00	1	1899-12-31 07:00:00	1899-12-31 07:00:00	139	84	50	65100	65100	132	78	52	7	6	136	81	0	162	102			155	111
22	62	0	20.7877	0	0	N	0	0	1899-12-31 22:30:00	1899-12-31 08:00:00	0	1899-12-31 08:15:00	1899-12-31 08:15:00	155	81	53	80600	80600	134	79	54	21	2	145	80	1	143	109			163	119
22	62	0	20.7877	0	0	N	0	0	1899-12-31 22:30:00	1899-12-31 08:00:00	0	1899-12-31 09:54:00	1899-12-31 09:54:00	143	88	60	95000	95000	141	82	54	2	6	142	85	1	140	93			153	110
22	62	0	20.7877	0	0	N	0	0	1899-12-31 22:30:00	1899-12-31 08:00:00	0	1899-12-31 10:15:00	1899-12-31 10:15:00	154	81	62	102100	102100	141	82	64	13	-1	148	82	1	130	92			149	108
22	62	0	20.7877	0	0	N	0	0	1899-12-31 22:30:00	1899-12-31 08:00:00	0	1899-12-31 11:01:00	1899-12-31 11:01:00	167	71	65	110600	110600	145	85	64	22	-14	156	78	1	128	93			146	107
22	62	0	20.7877	0	0	N	0	0	1899-12-31 22:30:00	1899-12-31 08:00:00	0	1899-12-31 11:15:00	1899-12-31 11:15:00	145	86	63	112100	112100	133	82	64	12	4	139	84	1	143	96			153	111
22	62	0	20.7877	0	0	N	0	0	1899-12-31 22:30:00	1899-12-31 08:00:00	0	1899-12-31 14:30:00	1899-12-31 14:30:00	106	63	60	143600	143600	130	79	59	-24	-16	118	71	1	134	95			148	109
22	62	0	20.7877	0	0	N	0	0	1899-12-31 22:30:00	1899-12-31 08:00:00	0	1899-12-31 14:45:00	1899-12-31 14:45:00	126	79	66	145100	145100	140	82	63	-14	-3	133	81	1	136	96			156	112
22	62	0	20.7877	0	0	N	0	0	1899-12-31 22:30:00	1899-12-31 08:00:00	0	1899-12-31 15:00:00	1899-12-31 15:00:00	104	60	60	150600	150600	140	83	60	-36	-23	122	72	1	139	102			153	112
22	62	0	20.7877	0	0	N	0	0	1899-12-31 22:30:00	1899-12-31 08:00:00	0	1899-12-31 15:15:00	1899-12-31 15:15:00	110	62	58	152100	152100	142	83	61	-32	-21	126	73	1	132	102			153	111
22	62	0	20.7877	0	0	N	0	0	1899-12-31 22:30:00	1899-12-31 08:00:00	0	1899-12-31 15:30:00	1899-12-31 15:30:00	113	60	57	153601	153601	130	78	55	-17	-18	122	69	1	125	95			154	112
22	62	0	20.7877	0	0	N	0	0	1899-12-31 22:30:00	1899-12-31 08:00:00	0	1899-12-31 15:45:00	1899-12-31 15:45:00	131	72	56	155100	155100	140	83	63	-9	-11	136	78	1	140	101			163	120
22	62	0	20.7877	0	0	N	0	0	1899-12-31 22:30:00	1899-12-31 08:00:00	0	1899-12-31 16:00:00	1899-12-31 16:00:00	131	62	60	160600	160600	140	83	62	-9	-21	136	73	1	126	89			163	119
22	62	0	20.7877	0	0	N	0	0	1899-12-31 22:30:00	1899-12-31 08:00:00	0	1899-12-31 16:30:00	1899-12-31 16:30:00	136	82	63	163600	163600	142	83	63	-6	-1	139	83	1	136	93			149	112
22	62	0	20.7877	0	0	N	0	0	1899-12-31 22:30:00	1899-12-31 08:00:00	0	1899-12-31 16:45:00	1899-12-31 16:45:00	132	85	63	165100	165100	149	88	60	-17	-3	141	87	1	136	95			158	114
22	62	0	20.7877	0	0	N	0	0	1899-12-31 22:30:00	1899-12-31 08:00:00	0	1899-12-31 17:45:00	1899-12-31 17:45:00	145	85	65	175100	175100	149	88	62	-4	-3	147	87	1	151	106			169	119
22	62	0	20.7877	0	0	N	0	0	1899-12-31 22:30:00	1899-12-31 08:00:00	0	1899-12-31 19:30:00	1899-12-31 19:30:00	156	87	60	193600	193600	134	82	59	22	5	145	85	1	147	108			153	114
22	62	0	20.7877	0	0	N	0	0	1899-12-31 22:30:00	1899-12-31 08:00:00	0	1899-12-31 20:45:00	1899-12-31 20:45:00	139	80	57	205100	205100	136	81	57	3	-1	138	81	1	158	104			157	114
22	62	0	20.7877	0	0	N	0	0	1899-12-31 22:30:00	1899-12-31 08:00:00	0	1899-12-31 21:00:00	1899-12-31 21:00:00	136	73	60	210600	210600	134	79	54	2	-6	135	76	1	151	115			159	113
22	62	0	20.7877	0	0	N	0	0	1899-12-31 22:30:00	1899-12-31 08:00:00	0	1899-12-31 21:30:00	1899-12-31 21:30:00	166	89	66	213600	213600	146	83	61	20	6	156	86	1	148	109			138	97
22	62	0	20.7877	0	0	N	0	0	1899-12-31 22:30:00	1899-12-31 08:00:00	1	1899-12-31 23:00:00	1899-12-31 23:00:00	142	76	60	225100	225100	149	85	60	-7	-9	146	81	0	148	113			145	102
23	57	1	28	0	0	N	0	0	1899-12-31	1899-12-31 07:30:00	1	1899-12-31 01:00:00	1899-12-31 01:02:00	119	65	76	5601	6101	143	95	76	-24	-30	131	80	0	148	101			146	101
23	57	1	28	0	0	N	0	0	1899-12-31	1899-12-31 07:30:00	1	1899-12-31 04:00:00	1899-12-31 04:02:00	158	96	73	35600	36100	148	97	70	10	-1	153	97	0	146	103			144	101
23	57	1	28	0	0	N	0	0	1899-12-31	1899-12-31 07:30:00	1	1899-12-31 05:00:00	1899-12-31 05:02:00	152	94	75	45601	46101	149	98	72	3	-4	151	96	0	125	93			127	91
23	57	1	28	0	0	N	0	0	1899-12-31	1899-12-31 07:30:00	1	1899-12-31 06:00:00	1899-12-31 06:02:00	182	119	76	55600	56100	152	101	74	30	18	167	110	0	132	85			152	106
23	57	1	28	0	0	N	0	0	1899-12-31	1899-12-31 07:30:00	1	1899-12-31 07:15:00	1899-12-31 07:17:00	170	105	76	71100	71600	160	107	75	10	-2	165	106	0	128	91			135	98
23	57	1	28	0	0	N	0	0	1899-12-31	1899-12-31 07:30:00	0	1899-12-31 08:00:00	1899-12-31 08:02:00	165	102	85	75600	76100	159	105	82	6	-3	162	104	1	125	79			152	104
23	57	1	28	0	0	N	0	0	1899-12-31	1899-12-31 07:30:00	0	1899-12-31 09:15:00	1899-12-31 09:17:00	159	105	76	91100	91600	156	105	79	3	0	158	105	1	129	86			143	101
23	57	1	28	0	0	N	0	0	1899-12-31	1899-12-31 07:30:00	0	1899-12-31 09:30:00	1899-12-31 09:32:00	171	111	78	92600	93100	170	110	76	1	1	171	111	1	134	88			131	95
23	57	1	28	0	0	N	0	0	1899-12-31	1899-12-31 07:30:00	0	1899-12-31 09:45:00	1899-12-31 09:47:00	173	111	85	94100	94600	163	108	82	10	3	168	110	1	127	88			146	102
23	57	1	28	0	0	N	0	0	1899-12-31	1899-12-31 07:30:00	0	1899-12-31 10:00:00	1899-12-31 10:02:00	160	108	75	95600	96100	162	107	80	-2	1	161	108	1	134	90			142	100
23	57	1	28	0	0	N	0	0	1899-12-31	1899-12-31 07:30:00	0	1899-12-31 14:15:00	1899-12-31 14:17:00	164	94	88	141100	141600	174	116	88	-10	-22	169	105	1	127	84			143	101
23	57	1	28	0	0	N	0	0	1899-12-31	1899-12-31 07:30:00	0	1899-12-31 15:15:00	1899-12-31 15:17:00	165	102	96	151100	151600	165	109	97	0	-7	165	106	1	123	72			134	97
23	57	1	28	0	0	N	0	0	1899-12-31	1899-12-31 07:30:00	0	1899-12-31 16:15:00	1899-12-31 16:17:00	188	105	90	161100	161600	163	107	85	25	-2	176	106	1	131	89			135	98
23	57	1	28	0	0	N	0	0	1899-12-31	1899-12-31 07:30:00	0	1899-12-31 18:15:00	1899-12-31 18:17:00	156	104	81	181100	181600	169	110	86	-13	-6	163	107	1	134	86			139	98
23	57	1	28	0	0	N	0	0	1899-12-31	1899-12-31 07:30:00	0	1899-12-31 18:45:00	1899-12-31 18:47:00	172	112	88	184100	184600	160	107	93	12	5	166	110	1	130	92			152	104
23	57	1	28	0	0	N	0	0	1899-12-31	1899-12-31 07:30:00	0	1899-12-31 19:00:00	1899-12-31 19:02:00	173	110	88	185600	186100	165	109	85	8	1	169	110	1	148	106			123	85
23	57	1	28	0	0	N	0	0	1899-12-31	1899-12-31 07:30:00	0	1899-12-31 19:15:00	1899-12-31 19:17:00	177	108	83	191100	191600	160	106	82	17	2	169	107	1	156	106			132	91
23	57	1	28	0	0	N	0	0	1899-12-31	1899-12-31 07:30:00	0	1899-12-31 19:30:00	1899-12-31 19:32:00	167	101	83	192600	193100	165	107	82	2	-6	166	104	1	166	101			130	89
23	57	1	28	0	0	N	0	0	1899-12-31	1899-12-31 07:30:00	0	1899-12-31 19:45:00	1899-12-31 19:47:00	161	103	83	194100	194600	160	105	81	1	-2	161	104	1	134	94			122	86
23	57	1	28	0	0	N	0	0	1899-12-31	1899-12-31 07:30:00	0	1899-12-31 20:30:00	1899-12-31 20:32:00	166	103	90	202600	203100	180	118	91	-14	-15	173	111	1	139	95			125	87
23	57	1	28	0	0	N	0	0	1899-12-31	1899-12-31 07:30:00	0	1899-12-31 21:00:00	1899-12-31 21:02:00	180	98	88	205600	206100	163	110	89	17	-12	172	104	1	151	99			127	91
23	57	1	28	0	0	N	0	0	1899-12-31	1899-12-31 07:30:00	0	1899-12-31 21:15:00	1899-12-31 21:17:00	145	83	85	211100	211600	159	105	84	-14	-22	152	94	1	140	95			129	88
23	57	1	28	0	0	N	0	0	1899-12-31	1899-12-31 07:30:00	0	1899-12-31 21:30:00	1899-12-31 21:32:00	152	99	85	212600	213100	173	112	90	-21	-13	163	106	1	149	98			136	93
23	57	1	28	0	0	N	0	0	1899-12-31	1899-12-31 07:30:00	0	1899-12-31 21:45:00	1899-12-31 21:47:00	160	92	83	214101	214601	165	110	82	-5	-18	163	101	1	144	91			123	87
23	57	1	28	0	0	N	0	0	1899-12-31	1899-12-31 07:30:00	0	1899-12-31 22:00:00	1899-12-31 22:02:00	165	91	83	215601	216101	157	107	83	8	-16	161	99	1	152	94			132	91
24	53	0	25.989	0	0	N	0	0	1899-12-31	1899-12-31 07:30:00	1	1899-12-31	1899-12-31	157	100	68	5200	5200	119	86	66	38	14	138	93	0	145	99			142	98
24	53	0	25.989	0	0	N	0	0	1899-12-31	1899-12-31 07:30:00	1	1899-12-31 01:00:00	1899-12-31 01:00:00	125	73	66	10700	10700	117	84	65	8	-11	121	79	0	138	93			123	86
24	53	0	25.989	0	0	N	0	0	1899-12-31	1899-12-31 07:30:00	1	1899-12-31 02:00:00	1899-12-31 02:00:00	150	100	66	15200	15200	114	83	64	36	17	132	92	0	137	89			124	86
24	53	0	25.989	0	0	N	0	0	1899-12-31	1899-12-31 07:30:00	1	1899-12-31 03:00:00	1899-12-31 03:00:00	159	89	63	25200	25200	118	85	66	41	4	139	87	0	119	88			121	87
24	53	0	25.989	0	0	N	0	0	1899-12-31	1899-12-31 07:30:00	1	1899-12-31 04:00:00	1899-12-31 04:00:00	112	71	57	40700	40700	112	80	57	0	-9	112	76	0	130	83			113	84
24	53	0	25.989	0	0	N	0	0	1899-12-31	1899-12-31 07:30:00	1	1899-12-31 06:00:00	1899-12-31 06:00:00	124	84	62	55200	55200	111	82	57	13	2	118	83	0	130	85			120	87
24	53	0	25.989	0	0	N	0	0	1899-12-31	1899-12-31 07:30:00	1	1899-12-31 07:00:00	1899-12-31 07:00:00	136	96	60	70700	70700	124	90	57	12	6	130	93	0	112	88			129	93
24	53	0	25.989	0	0	N	0	0	1899-12-31	1899-12-31 07:30:00	1	1899-12-31 07:15:00	1899-12-31 07:15:00	140	89	61	72200	72200	127	90	59	13	-1	134	90	0	128	82			120	87
24	53	0	25.989	0	0	N	0	0	1899-12-31	1899-12-31 07:30:00	0	1899-12-31 08:02:00	1899-12-31 08:02:00	131	86	76	80700	80700	130	93	75	1	-7	131	90	1	139	86			127	91
24	53	0	25.989	0	0	N	0	0	1899-12-31	1899-12-31 07:30:00	0	1899-12-31 09:43:00	1899-12-31 09:43:00	161	92	71	93700	93700	130	92	70	31	0	146	92	1	132	80			119	86
24	53	0	25.989	0	0	N	0	0	1899-12-31	1899-12-31 07:30:00	0	1899-12-31 10:00:00	1899-12-31 10:00:00	143	90	71	95200	95200	126	90	70	17	0	135	90	1	124	84			122	91
24	53	0	25.989	0	0	N	0	0	1899-12-31	1899-12-31 07:30:00	0	1899-12-31 10:46:00	1899-12-31 10:46:00	139	94	69	103700	103700	148	103	72	-9	-9	144	99	1	129	76			121	88
24	53	0	25.989	0	0	N	0	0	1899-12-31	1899-12-31 07:30:00	0	1899-12-31 14:30:00	1899-12-31 14:30:00	136	84	78	143700	143700	120	87	77	16	-3	128	86	1	123	77			128	90
24	53	0	25.989	0	0	N	0	0	1899-12-31	1899-12-31 07:30:00	0	1899-12-31 15:00:00	1899-12-31 15:00:00	137	84	76	150701	150701	123	88	72	14	-4	130	86	1	115	78			138	96
24	53	0	25.989	0	0	N	0	0	1899-12-31	1899-12-31 07:30:00	0	1899-12-31 15:15:00	1899-12-31 15:15:00	129	82	76	152201	152201	124	89	73	5	-7	127	86	1	106	65			122	88
24	53	0	25.989	0	0	N	0	0	1899-12-31	1899-12-31 07:30:00	0	1899-12-31 15:45:00	1899-12-31 15:45:00	142	81	83	155200	155200	122	87	79	20	-6	132	84	1	113	65			122	88
24	53	0	25.989	0	0	N	0	0	1899-12-31	1899-12-31 07:30:00	0	1899-12-31 18:00:00	1899-12-31 18:00:00	143	92	88	180700	180700	129	95	88	14	-3	136	94	1	138	71			140	97
24	53	0	25.989	0	0	N	0	0	1899-12-31	1899-12-31 07:30:00	0	1899-12-31 18:15:00	1899-12-31 18:15:00	129	83	85	182200	182200	156	108	84	-27	-25	143	96	1	159	110			141	95
24	53	0	25.989	0	0	N	0	0	1899-12-31	1899-12-31 07:30:00	0	1899-12-31 20:30:00	1899-12-31 20:30:00	146	89	88	203700	203700	138	99	88	8	-10	142	94	1	159	119			135	94
24	53	0	25.989	0	0	N	0	0	1899-12-31	1899-12-31 07:30:00	0	1899-12-31 21:00:00	1899-12-31 21:00:00	104	76	78	210700	210700	141	99	82	-37	-23	123	88	1	143	99			130	92
24	53	0	25.989	0	0	N	0	0	1899-12-31	1899-12-31 07:30:00	0	1899-12-31 21:45:00	1899-12-31 21:45:00	142	85	88	215200	215200	138	99	85	4	-14	140	92	1	142	100			136	94
25	55	0	19.9956	0	0	amlodipine2.5	1	0	1899-12-31	1899-12-31 07:00:00	1	1899-12-31 02:00:00	1899-12-31 02:00:00	112	72	62	20701	20701	125	85	66	-13	-13	119	79	0	151	102			136	97
25	55	0	19.9956	0	0	amlodipine2.5	1	0	1899-12-31	1899-12-31 07:00:00	1	1899-12-31 03:00:00	1899-12-31 03:00:00	107	70	62	30701	30701	105	71	59	2	-1	106	71	0	159	103			139	99
25	55	0	19.9956	0	0.1	amlodipine2.5	1	0	1899-12-31	1899-12-31 07:00:00	0	1899-12-31 07:15:00	1899-12-31 07:15:00	107	76	63	71301	71301	147	99	61	-40	-23	127	88	1	158	99			150	99
25	55	0	19.9956	0	0	amlodipine2.5	1	0	1899-12-31	1899-12-31 07:00:00	0	1899-12-31 07:15:00	1899-12-31 07:15:00	113	78	81	72201	72201	141	93	78	-28	-15	127	86	1	162	111			167	112
25	55	0	19.9956	0	0	amlodipine2.5	1	0	1899-12-31	1899-12-31 07:00:00	0	1899-12-31 07:45:00	1899-12-31 07:45:00	119	85	63	75200	75200	121	85	62	-2	0	120	85	1	152	102			154	103
25	55	0	19.9956	0	0	amlodipine2.5	1	0	1899-12-31	1899-12-31 07:00:00	0	1899-12-31 08:00:00	1899-12-31 08:00:00	133	84	66	80700	80700	132	90	64	1	-6	133	87	1	154	103			152	104
25	55	0	19.9956	0	0.1	amlodipine2.5	1	0	1899-12-31	1899-12-31 07:00:00	0	1899-12-31 08:45:00	1899-12-31 08:45:00	150	84	75	85800	85800	132	87	70	18	-3	141	86	1	142	89			131	90
25	55	0	19.9956	0	0	amlodipine2.5	1	0	1899-12-31	1899-12-31 07:00:00	0	1899-12-31 10:00:00	1899-12-31 10:00:00	129	85	76	100700	100700	129	87	75	0	-2	129	86	1	146	94			143	97
25	55	0	19.9956	0	0.1	amlodipine2.5	1	0	1899-12-31	1899-12-31 07:00:00	0	1899-12-31 12:15:00	1899-12-31 12:15:00	148	92	63	121301	121301	152	100	57	-4	-8	150	96	1	149	94			141	99
25	55	0	19.9956	0	0	amlodipine2.5	1	0	1899-12-31	1899-12-31 07:00:00	0	1899-12-31 12:16:00	1899-12-31 12:16:00	136	87	73	122200	122200	122	86	69	14	1	129	87	1	138	87			142	100
25	55	0	19.9956	0	0.1	amlodipine2.5	1	0	1899-12-31	1899-12-31 07:00:00	0	1899-12-31 12:30:00	1899-12-31 12:30:00	151	79	62	122801	122801	132	88	63	19	-9	142	84	1	122	86			142	100
25	55	0	19.9956	0	0	amlodipine2.5	1	0	1899-12-31	1899-12-31 07:00:00	0	1899-12-31 12:30:00	1899-12-31 12:30:00	138	85	81	123700	123700	139	91	75	-1	-6	139	88	1	138	81			147	101
25	55	0	19.9956	0	0	amlodipine2.5	1	0	1899-12-31	1899-12-31 07:00:00	0	1899-12-31 12:45:00	1899-12-31 12:45:00	132	87	73	125200	125200	126	87	74	6	0	129	87	1	170	73			162	108
25	55	0	19.9956	0	0	amlodipine2.5	1	0	1899-12-31	1899-12-31 07:00:00	0	1899-12-31 13:00:00	1899-12-31 13:00:00	156	90	68	130700	130700	131	90	70	25	0	144	90	1	149	106			150	102
25	55	0	19.9956	0	0	amlodipine2.5	1	0	1899-12-31	1899-12-31 07:00:00	0	1899-12-31 14:01:00	1899-12-31 14:01:00	162	81	73	140700	140700	124	85	73	38	-4	143	83	1	165	115			141	98
25	55	0	19.9956	0	0	amlodipine2.5	1	0	1899-12-31	1899-12-31 07:00:00	0	1899-12-31 14:16:00	1899-12-31 14:16:00	161	59	75	142201	142201	132	91	72	29	-32	147	75	1	151	104			124	89
25	55	0	19.9956	0	0	amlodipine2.5	1	0	1899-12-31	1899-12-31 07:00:00	0	1899-12-31 14:45:00	1899-12-31 14:45:00	140	91	69	143701	143701	139	93	66	1	-2	140	92	1	180	121			148	106
25	55	0	19.9956	0	0.1	amlodipine2.5	1	0	1899-12-31	1899-12-31 07:00:00	0	1899-12-31 15:00:00	1899-12-31 15:00:00	150	87	60	145800	145800	131	87	59	19	0	141	87	1	160	108			134	97
25	55	0	19.9956	0	0	amlodipine2.5	1	0	1899-12-31	1899-12-31 07:00:00	0	1899-12-31 16:45:00	1899-12-31 16:45:00	149	84	73	165200	165200	131	88	73	18	-4	140	86	1	165	105			140	97
25	55	0	19.9956	0	0	amlodipine2.5	1	0	1899-12-31	1899-12-31 07:00:00	0	1899-12-31 17:30:00	1899-12-31 17:30:00	144	88	75	173700	173700	128	85	73	16	3	136	87	1	167	103			138	98
25	55	0	19.9956	0	0	amlodipine2.5	1	0	1899-12-31	1899-12-31 07:00:00	0	1899-12-31 18:00:00	1899-12-31 18:00:00	163	102	69	180700	180700	122	83	70	41	19	143	93	1	156	110			148	106
25	55	0	19.9956	0	0	amlodipine2.5	1	0	1899-12-31	1899-12-31 07:00:00	0	1899-12-31 19:46:00	1899-12-31 19:46:00	149	82	85	195201	195201	133	91	81	16	-9	141	87	1	162	105			140	101
25	55	0	19.9956	0	0	amlodipine2.5	1	0	1899-12-31	1899-12-31 07:00:00	0	1899-12-31 20:46:00	1899-12-31 20:46:00	132	92	71	205201	205201	134	92	65	-2	0	133	92	1	155	96			124	93
25	55	0	19.9956	0	0	amlodipine2.5	1	0	1899-12-31	1899-12-31 07:00:00	0	1899-12-31 23:00:00	1899-12-31 23:00:00	115	75	71	225200	225200	133	89	70	-18	-14	124	82	1	164	111			160	113
25	55	0	19.9956	0	0.1	amlodipine2.5	1	0	1899-12-31	1899-12-31 07:00:00	0	1899-12-31 23:00:00	1899-12-31 23:00:00	128	91	69	225800	225800	141	94	61	-13	-3	135	93	1	179	108			158	110
25	55	0	19.9956	0	0	amlodipine2.5	1	0	1899-12-31	1899-12-31 07:00:00	1	1899-12-31	1899-12-31	107	67	63	235200	235200	119	82	58	-12	-15	113	75	0	158	110			164	114
26	61	0	22.8	1	1	amlodipine5+bisoprolol2.5	1	0	1899-12-31	1899-12-31 07:00:00	0	1899-12-31 09:34:00	1899-12-31 09:34:00	152	91	71	92800	93000	143	88	69	9	3	148	90	1	162	94			137	98
26	61	0	24.8	1	0.1	amlodipine5+bisoprolol2.5	1	0	1899-12-31 23:00:00	1899-12-31 08:00:00	0	1899-12-31 10:26:00	1899-12-31 10:26:00	155	96	85		102600	141	87	82	14	9	148	92	1	145	91			139	99
26	61	0	24.8	1	0.1	amlodipine5+bisoprolol2.5	1	0	1899-12-31 23:00:00	1899-12-31 08:00:00	0	1899-12-31 11:00:00	1899-12-31 11:00:00	149	86	75		105600	140	89	76	9	-3	145	88	1	157	106			165	115
26	61	0	22.8	1	1	amlodipine5+bisoprolol2.5	1	1	1899-12-31	1899-12-31 07:00:00	0	1899-12-31 09:45:00	1899-12-31 09:45:00	166	108	71	94400	94600	152	94	73	14	14	159	101	1	164	108			171	118
26	61	0	22.8	1	1	amlodipine5+bisoprolol2.5	1	1	1899-12-31	1899-12-31 07:00:00	1	1899-12-31 02:00:00	1899-12-31 02:00:00	142	79	65	15900	16100	140	88	68	2	-9	141	84	0	155	90			141	100
26	61	0	22.8	1	1	amlodipine5+bisoprolol2.5	1	1	1899-12-31	1899-12-31 07:00:00	1	1899-12-31 03:00:00	1899-12-31 03:00:00	101	50	54	25901	26101	140	88	55	-39	-38	121	69	0	153	91			139	101
26	61	0	22.8	1	1	amlodipine5+bisoprolol2.5	1	1	1899-12-31	1899-12-31 07:00:00	1	1899-12-31 04:00:00	1899-12-31 04:00:00	102	54	57	35900	36100	133	85	55	-31	-31	118	70	0	165	96			159	110
26	61	0	22.8	1	1	amlodipine5+bisoprolol2.5	1	1	1899-12-31	1899-12-31 07:00:00	1	1899-12-31 05:00:00	1899-12-31 05:00:00	123	71	63	45900	46100	135	85	61	-12	-14	129	78	0	165	84			134	98
26	61	0	22.8	1	1	amlodipine5+bisoprolol2.5	1	1	1899-12-31	1899-12-31 07:00:00	1	1899-12-31 06:00:00	1899-12-31 06:00:00	107	71	56	55900	56100	132	83	56	-25	-12	120	77	0	159	98			165	115
26	61	0	22.8	1	1	amlodipine5+bisoprolol2.5	1	1	1899-12-31	1899-12-31 07:00:00	1	1899-12-31 07:00:00	1899-12-31 07:00:00	127	72	61	65900	66100	146	95	60	-19	-23	137	84	0	179	76			170	118
26	61	0	22.8	1	1	amlodipine5+bisoprolol2.5	1	1	1899-12-31	1899-12-31 07:00:00	0	1899-12-31 07:46:00	1899-12-31 07:46:00	152	90	76	74401	74601	158	99	72	-6	-9	155	95	1	162	71			153	103
26	61	0	22.8	1	1	amlodipine5+bisoprolol2.5	1	1	1899-12-31	1899-12-31 07:00:00	0	1899-12-31 08:30:00	1899-12-31 08:30:00	153	77	69	82900	83100	161	102	68	-8	-25	157	90	1	142	92			139	95
26	61	0	22.8	1	1	amlodipine5+bisoprolol2.5	1	1	1899-12-31	1899-12-31 07:00:00	0	1899-12-31 09:15:00	1899-12-31 09:15:00	147	82	71	91400	91600	165	104	75	-18	-22	156	93	1	141	92			147	97
26	61	0	22.8	1	1	amlodipine5+bisoprolol2.5	1	1	1899-12-31	1899-12-31 07:00:00	0	1899-12-31 10:00:00	1899-12-31 10:00:00	153	112	71	95900	96100	152	95	67	1	17	153	104	1	138	96			142	96
26	61	0	22.8	1	1	amlodipine5+bisoprolol2.5	1	1	1899-12-31	1899-12-31 07:00:00	0	1899-12-31 10:45:00	1899-12-31 10:45:00	129	80	63	104400	104600	141	89	59	-12	-9	135	85	1	148	112			141	94
26	61	0	22.8	1	1	amlodipine5+bisoprolol2.5	1	1	1899-12-31	1899-12-31 07:00:00	0	1899-12-31 11:15:00	1899-12-31 11:15:00	172	86	66	111400	111600	148	93	64	24	-7	160	90	1	158	98			159	106
26	61	0	22.8	1	1	amlodipine5+bisoprolol2.5	1	1	1899-12-31	1899-12-31 07:00:00	0	1899-12-31 11:45:00	1899-12-31 11:45:00	145	72	71	114400	114600	145	92	67	0	-20	145	82	1	143	96			161	108
26	61	0	22.8	1	1	amlodipine5+bisoprolol2.5	1	1	1899-12-31	1899-12-31 07:00:00	0	1899-12-31 12:00:00	1899-12-31 12:00:00	140	88	69	115900	116100	152	95	68	-12	-7	146	92	1	129	60			138	93
26	61	0	22.8	1	1	amlodipine5+bisoprolol2.5	1	1	1899-12-31	1899-12-31 07:00:00	0	1899-12-31 13:45:00	1899-12-31 13:45:00	175	73	75	134400	134600	156	98	74	19	-25	166	86	1	145	120			136	91
26	61	0	22.8	1	1	amlodipine5+bisoprolol2.5	1	1	1899-12-31	1899-12-31 07:00:00	0	1899-12-31 14:00:00	1899-12-31 14:00:00	131	75	75	135900	136100	147	93	71	-16	-18	139	84	1	119	84			141	94
26	61	0	22.8	1	1	amlodipine5+bisoprolol2.5	1	1	1899-12-31	1899-12-31 07:00:00	0	1899-12-31 14:30:00	1899-12-31 14:30:00	129	75	73	142900	143100	146	92	73	-17	-17	138	84	1	135	97			151	100
26	61	0	22.8	1	1	amlodipine5+bisoprolol2.5	1	1	1899-12-31	1899-12-31 07:00:00	0	1899-12-31 15:00:00	1899-12-31 15:00:00	135	80	69	145900	146100	144	91	67	-9	-11	140	86	1	138	98			117	76
26	61	0	22.8	1	1	amlodipine5+bisoprolol2.5	1	1	1899-12-31	1899-12-31 07:00:00	0	1899-12-31 15:15:00	1899-12-31 15:15:00	138	80	68	151400	151600	151	94	67	-13	-14	145	87	1	165	93			127	84
26	61	0	22.8	1	1	amlodipine5+bisoprolol2.5	1	1	1899-12-31	1899-12-31 07:00:00	0	1899-12-31 15:30:00	1899-12-31 15:30:00	130	83	69	152900	153100	141	91	67	-11	-8	136	87	1	119	74			157	100
26	61	0	22.8	1	1	amlodipine5+bisoprolol2.5	1	1	1899-12-31	1899-12-31 07:00:00	0	1899-12-31 15:45:00	1899-12-31 15:45:00	131	74	65	154400	154600	141	88	62	-10	-14	136	81	1	104	72			138	95
26	61	0	22.8	1	1	amlodipine5+bisoprolol2.5	1	1	1899-12-31	1899-12-31 07:00:00	0	1899-12-31 16:00:00	1899-12-31 16:00:00	128	74	66	155900	156100	153	93	68	-25	-19	141	84	1	107	83			143	94
26	61	0	22.8	1	1	amlodipine5+bisoprolol2.5	1	1	1899-12-31	1899-12-31 07:00:00	0	1899-12-31 16:15:00	1899-12-31 16:15:00	133	64	65	161400	161600	144	90	64	-11	-26	139	77	1	119	86			132	85
26	61	0	22.8	1	1	amlodipine5+bisoprolol2.5	1	1	1899-12-31	1899-12-31 07:00:00	0	1899-12-31 16:30:00	1899-12-31 16:30:00	157	65	65	162900	163100	141	89	63	16	-24	149	77	1	116	86			122	80
26	61	0	22.8	1	1	amlodipine5+bisoprolol2.5	1	1	1899-12-31	1899-12-31 07:00:00	0	1899-12-31 17:00:00	1899-12-31 17:00:00	157	88	68	165900	166100	147	91	71	10	-3	152	90	1	115	81			122	83
26	61	0	22.8	1	1	amlodipine5+bisoprolol2.5	1	1	1899-12-31	1899-12-31 07:00:00	0	1899-12-31 18:30:00	1899-12-31 18:30:00	131	74	71	182900	183100	147	93	70	-16	-19	139	84	1	118	90			131	86
26	61	0	22.8	1	1	amlodipine5+bisoprolol2.5	1	1	1899-12-31	1899-12-31 07:00:00	0	1899-12-31 18:45:00	1899-12-31 18:45:00	131	73	69	184400	184600	143	90	64	-12	-17	137	82	1	125	85			123	81
26	61	0	22.8	1	1	amlodipine5+bisoprolol2.5	1	1	1899-12-31	1899-12-31 07:00:00	0	1899-12-31 19:15:00	1899-12-31 19:15:00	137	74	69	191400	191600	149	93	67	-12	-19	143	84	1	128	90			157	100
26	61	0	22.8	1	1	amlodipine5+bisoprolol2.5	1	1	1899-12-31	1899-12-31 07:00:00	0	1899-12-31 20:30:00	1899-12-31 20:30:00	161	87	75	202901	203101	157	98	75	4	-11	159	93	1	114	87			127	85
26	61	0	22.8	1	1	amlodipine5+bisoprolol2.5	1	1	1899-12-31	1899-12-31 07:00:00	0	1899-12-31 21:15:00	1899-12-31 21:15:00	125	71	71	211400	211600	151	95	69	-26	-24	138	83	1	125	88			123	84
26	61	0	22.8	1	1	amlodipine5+bisoprolol2.5	1	1	1899-12-31	1899-12-31 07:00:00	0	1899-12-31 21:30:00	1899-12-31 21:30:00	133	72	71	212900	213100	160	99	66	-27	-27	147	86	1	112	81			140	92
26	61	0	24.8	1	0	amlodipine5+Placebo	1	1	1899-12-31	1899-12-31 08:00:00	0	1899-12-31 10:00:00	1899-12-31 10:03:00	171	104	81	100400	100600	159	93	83	12	11	165	99	1	127	89			148	97
26	61	0	24.8	1	0	amlodipine5+Placebo	1	1	1899-12-31	1899-12-31 08:00:00	1	1899-12-31 01:01:00	1899-12-31 01:04:00	114	60	71	10400	10600	144	83	75	-30	-23	129	72	0	116	85			133	88
26	61	0	24.8	1	0	amlodipine5+Placebo	1	1	1899-12-31	1899-12-31 08:00:00	1	1899-12-31 02:00:00	1899-12-31 02:03:00	128	73	69	20401	20601	157	88	68	-29	-15	143	81	0	153	124			133	86
26	61	0	24.8	1	0	amlodipine5+Placebo	1	1	1899-12-31	1899-12-31 08:00:00	1	1899-12-31 03:00:00	1899-12-31 03:03:00	117	78	69	30400	30600	145	85	71	-28	-7	131	82	0	126	76			112	71
26	61	0	24.8	1	0	amlodipine5+Placebo	1	1	1899-12-31	1899-12-31 08:00:00	1	1899-12-31 04:00:00	1899-12-31 04:03:00	116	61	65	40400	40600	149	86	68	-33	-25	133	74	0	146	88			110	72
26	61	0	24.8	1	0	amlodipine5+Placebo	1	1	1899-12-31	1899-12-31 08:00:00	1	1899-12-31 06:00:00	1899-12-31 06:03:00	117	76	71	54900	55100	140	82	73	-23	-6	129	79	0	128	70			114	74
26	61	0	24.8	1	0	amlodipine5+Placebo	1	1	1899-12-31	1899-12-31 08:00:00	1	1899-12-31 07:00:00	1899-12-31 07:03:00	96	58	61	64900	65100	137	82	63	-41	-24	117	70	0	137	83			102	66
26	61	0	24.8	1	0	amlodipine5+Placebo	1	1	1899-12-31	1899-12-31 08:00:00	1	1899-12-31 08:01:00	1899-12-31 08:04:00	128	72	78	80400	80600	145	88	76	-17	-16	137	80	0	128	74			115	75
26	61	0	24.8	1	0	amlodipine5+Placebo	1	1	1899-12-31	1899-12-31 08:00:00	0	1899-12-31 09:00:00	1899-12-31 09:03:00	151	84	78	90400	90600	156	95	74	-5	-11	154	90	1	124	80			114	76
26	61	0	24.8	1	0	amlodipine5+Placebo	1	1	1899-12-31	1899-12-31 08:00:00	0	1899-12-31 10:31:00	1899-12-31 10:34:00	149	86	81	103400	103600	154	90	79	-5	-4	152	88	1	149	55			132	87
26	61	0	24.8	1	0	amlodipine5+Placebo	1	1	1899-12-31	1899-12-31 08:00:00	0	1899-12-31 11:30:00	1899-12-31 11:33:00	164	100	88	113400	113600	171	99	89	-7	1	168	100	1	188	80			153	106
26	61	0	24.8	1	0	amlodipine5+Placebo	1	1	1899-12-31	1899-12-31 08:00:00	0	1899-12-31 11:45:00	1899-12-31 11:48:00	146	89	85	114900	115100	152	91	83	-6	-2	149	90	1	145	97			147	101
26	61	0	24.8	1	0	amlodipine5+Placebo	1	1	1899-12-31	1899-12-31 08:00:00	0	1899-12-31 12:00:00	1899-12-31 12:03:00	150	83	81	120400	120600	154	90	82	-4	-7	152	87	1	148	89			159	110
26	61	0	24.8	1	0	amlodipine5+Placebo	1	1	1899-12-31	1899-12-31 08:00:00	0	1899-12-31 13:45:00	1899-12-31 13:48:00	147	82	85	134900	135100	167	97	89	-20	-15	157	90	1	141	97			156	107
26	61	0	24.8	1	0	amlodipine5+Placebo	1	1	1899-12-31	1899-12-31 08:00:00	0	1899-12-31 14:15:00	1899-12-31 14:18:00	147	87	90	141900	142100	163	96	85	-16	-9	155	92	1	147	101			149	103
26	61	0	24.8	1	0	amlodipine5+Placebo	1	1	1899-12-31	1899-12-31 08:00:00	0	1899-12-31 14:45:00	1899-12-31 14:48:00	142	85	88	144900	145100	156	94	85	-14	-9	149	90	1	162	83			131	65
26	61	0	24.8	1	0	amlodipine5+Placebo	1	1	1899-12-31	1899-12-31 08:00:00	0	1899-12-31 15:45:00	1899-12-31 15:48:00	154	90	83	154900	155100	160	94	79	-6	-4	157	92	1	154	95			127	64
26	61	0	24.8	1	0	amlodipine5+Placebo	1	1	1899-12-31	1899-12-31 08:00:00	0	1899-12-31 16:00:00	1899-12-31 16:03:00	155	89	88	160401	160601	177	100	87	-22	-11	166	95	1	121	65			123	63
26	61	0	24.8	1	0	amlodipine5+Placebo	1	1	1899-12-31	1899-12-31 08:00:00	0	1899-12-31 16:15:00	1899-12-31 16:18:00	155	90	81	161900	162100	154	94	78	1	-4	155	92	1	154	82			167	68
26	61	0	24.8	1	0	amlodipine5+Placebo	1	1	1899-12-31	1899-12-31 08:00:00	0	1899-12-31 16:30:00	1899-12-31 16:33:00	150	90	76	163400	163600	166	97	73	-16	-7	158	94	1	163	67			137	61
26	61	0	24.8	1	0	amlodipine5+Placebo	1	1	1899-12-31	1899-12-31 08:00:00	0	1899-12-31 16:46:00	1899-12-31 16:49:00	167	100	88	164900	165100	155	92	87	12	8	161	96	1	167	85			122	60
26	61	0	24.8	1	0	amlodipine5+Placebo	1	1	1899-12-31	1899-12-31 08:00:00	0	1899-12-31 19:31:00	1899-12-31 19:34:00	167	95	81	193401	193601	166	99	83	1	-4	167	97	1	155	88			110	56
26	61	0	24.8	1	0	amlodipine5+Placebo	1	1	1899-12-31	1899-12-31 08:00:00	0	1899-12-31 21:15:00	1899-12-31 21:18:00	142	80	88	211900	212100	171	99	89	-29	-19	157	90	1	135	70			116	57
26	61	0	24.8	1	0	amlodipine5+Placebo	1	1	1899-12-31	1899-12-31 08:00:00	0	1899-12-31 21:30:00	1899-12-31 21:33:00	139	81	88	213401	213601	169	99	86	-30	-18	154	90	1	156	77			124	61
26	61	0	24.8	1	0	amlodipine5+Placebo	1	1	1899-12-31	1899-12-31 08:00:00	0	1899-12-31 21:46:00	1899-12-31 21:49:00	142	84	85	214900	215100	153	90	85	-11	-6	148	87	1	166	96			124	61
26	61	0	24.8	1	0	amlodipine5+Placebo	1	1	1899-12-31	1899-12-31 08:00:00	0	1899-12-31 23:00:00	1899-12-31 23:03:00	123	75	88	230400	230600	158	92	87	-35	-17	141	84	1	123	70			122	60
26	61	0	24.8	1	0.1	amlodipine5+bisoprolol2.5	1	1	1899-12-31 23:00:00	1899-12-31 08:00:00	0	1899-12-31 12:00:00	1899-12-31 12:00:00	153	70	66		115600	132	84	68	21	-14	143	77	1	150	84			130	64
26	61	0	24.8	1	0.1	amlodipine5+bisoprolol2.5	1	1	1899-12-31 23:00:00	1899-12-31 08:00:00	0	1899-12-31 12:45:00	1899-12-31 12:45:00	140	87	68		124100	135	86	66	5	1	138	87	1	172	53			155	74
26	61	0	24.8	1	0.1	amlodipine5+bisoprolol2.5	1	1	1899-12-31 23:00:00	1899-12-31 08:00:00	0	1899-12-31 13:00:00	1899-12-31 13:00:00	148	101	73		125600	138	86	72	10	15	143	94	1	130	63			119	60
26	61	0	24.8	1	0.1	amlodipine5+bisoprolol2.5	1	1	1899-12-31 23:00:00	1899-12-31 08:00:00	0	1899-12-31 13:31:00	1899-12-31 13:31:00	156	86	69		132600	126	83	64	30	3	141	85	1	143	70			133	67
26	61	0	24.8	1	0.1	amlodipine5+bisoprolol2.5	1	1	1899-12-31 23:00:00	1899-12-31 08:00:00	0	1899-12-31 13:45:00	1899-12-31 13:45:00	135	78	71		134100	132	84	72	3	-6	134	81	1	158	82			135	67
26	61	0	24.8	1	0.1	amlodipine5+bisoprolol2.5	1	1	1899-12-31 23:00:00	1899-12-31 08:00:00	0	1899-12-31 14:01:00	1899-12-31 14:01:00	125	82	71		135600	141	87	70	-16	-5	133	85	1	136	85			166	91
26	61	0	24.8	1	0.1	amlodipine5+bisoprolol2.5	1	1	1899-12-31 23:00:00	1899-12-31 08:00:00	0	1899-12-31 14:15:00	1899-12-31 14:15:00	134	78	69		141100	130	82	68	4	-4	132	80	1	166	94			168	87
26	61	0	24.8	1	0.1	amlodipine5+bisoprolol2.5	1	1	1899-12-31 23:00:00	1899-12-31 08:00:00	0	1899-12-31 14:30:00	1899-12-31 14:30:00	133	84	68		142600	140	89	70	-7	-5	137	87	1	153	85			182	97
26	61	0	24.8	1	0.1	amlodipine5+bisoprolol2.5	1	1	1899-12-31 23:00:00	1899-12-31 08:00:00	0	1899-12-31 14:45:00	1899-12-31 14:45:00	146	90	71		144100	138	87	73	8	3	142	89	1	160	52			169	93
26	61	0	24.8	1	0.1	amlodipine5+bisoprolol2.5	1	1	1899-12-31 23:00:00	1899-12-31 08:00:00	0	1899-12-31 15:00:00	1899-12-31 15:00:00	139	79	71		145600	149	92	71	-10	-13	144	86	1	149	78			184	96
26	61	0	24.8	1	0.1	amlodipine5+bisoprolol2.5	1	1	1899-12-31 23:00:00	1899-12-31 08:00:00	0	1899-12-31 16:30:00	1899-12-31 16:30:00	137	81	66		162600	157	98	68	-20	-17	147	90	1	148	74			169	91
27	32	1	29.7	0	0	Amlodipine10	1	0	1899-12-31	1899-12-31 08:30:00	0	1899-12-31 09:56:00	1899-12-31 10:00:00	143	111	75	94800	95000	147	106	75	-4	5	145	109	1	144	83			173	93
27	32	1	29.7	0	0.1	Amlodipine10+bisoprolol2.5	1	0	1899-12-31	1899-12-31 09:00:00	0	1899-12-31 10:19:00	1899-12-31 10:20:00	148	110	78	101700	102000	136	96	81	12	14	142	103	1	139	79			175	94
27	32	1	29.7	0	0.1	Amlodipine10+bisoprolol2.5	1	0	1899-12-31	1899-12-31 09:00:00	0	1899-12-31 10:30:00	1899-12-31 10:31:00	152	114	81	103200	103500	142	100	76	10	14	147	107	1	144	79			179	94
27	32	1	29.7	0	0.1	Amlodipine10+bisoprolol2.5	1	0	1899-12-31	1899-12-31 09:00:00	0	1899-12-31 10:45:00	1899-12-31 10:46:00	149	112	78	104700	105000	144	102	75	5	10	147	107	1	133	76			169	92
27	32	1	29.7	0	0	Amlodipine10	1	1	1899-12-31	1899-12-31 08:30:00	0	1899-12-31 11:00:00	1899-12-31 11:04:00	162	102	90	110301	110501	155	111	94	7	-9	159	107	1	159	87			169	90
27	32	1	29.7	0	0	Amlodipine10	1	1	1899-12-31	1899-12-31 08:30:00	1	1899-12-31	1899-12-31 00:04:00	148	102	83	300	500	162	119	85	-14	-17	155	111	0	139	82			161	87
27	32	1	29.7	0	0	Amlodipine10	1	1	1899-12-31	1899-12-31 08:30:00	1	1899-12-31 02:00:00	1899-12-31 02:04:00	143	95	88	20300	20500	148	111	84	-5	-16	146	103	0	135	57			172	93
27	32	1	29.7	0	0	Amlodipine10	1	1	1899-12-31	1899-12-31 08:30:00	1	1899-12-31 03:00:00	1899-12-31 03:04:00	161	109	81	30300	30500	154	112	79	7	-3	158	111	0	140	65			177	96
27	32	1	29.7	0	0	Amlodipine10	1	1	1899-12-31	1899-12-31 08:30:00	1	1899-12-31 07:00:00	1899-12-31 07:04:00	145	99	69	70300	70500	146	108	68	-1	-9	146	104	0	144	92			188	99
27	32	1	29.7	0	0	Amlodipine10	1	1	1899-12-31	1899-12-31 08:30:00	1	1899-12-31 07:45:00	1899-12-31 07:49:00	151	109	78	74801	75001	171	124	75	-20	-15	161	117	0	157	84			185	99
27	32	1	29.7	0	0	Amlodipine10	1	1	1899-12-31	1899-12-31 08:30:00	1	1899-12-31 08:15:00	1899-12-31 08:19:00	150	109	78	81800	82000	169	123	76	-19	-14	160	116	0	161	88			182	96
27	32	1	29.7	0	0	Amlodipine10	1	1	1899-12-31	1899-12-31 08:30:00	0	1899-12-31 09:30:00	1899-12-31 09:34:00	143	109	85	93300	93500	163	119	89	-20	-10	153	114	1	161	132			170	93
27	32	1	29.7	0	0	Amlodipine10	1	1	1899-12-31	1899-12-31 08:30:00	0	1899-12-31 11:45:00	1899-12-31 11:49:00	140	93	90	114800	115000	153	110	88	-13	-17	147	102	1	170	85			167	89
27	32	1	29.7	0	0	Amlodipine10	1	1	1899-12-31	1899-12-31 08:30:00	0	1899-12-31 12:00:00	1899-12-31 12:04:00	130	92	88	120300	120500	149	108	84	-19	-16	140	100	1	117	72			144	96
27	32	1	29.7	0	0	Amlodipine10	1	1	1899-12-31	1899-12-31 08:30:00	0	1899-12-31 12:30:00	1899-12-31 12:34:00	128	93	85	123300	123500	146	107	80	-18	-14	137	100	1	96	65			123	84
27	32	1	29.7	0	0	Amlodipine10	1	1	1899-12-31	1899-12-31 08:30:00	0	1899-12-31 13:15:00	1899-12-31 13:19:00	143	96	85	131800	132000	153	111	87	-10	-15	148	104	1	142	88			126	85
27	32	1	29.7	0	0	Amlodipine10	1	1	1899-12-31	1899-12-31 08:30:00	0	1899-12-31 13:45:00	1899-12-31 13:49:00	134	95	88	134800	135000	148	109	87	-14	-14	141	102	1	111	80			137	94
27	32	1	29.7	0	0	Amlodipine10	1	1	1899-12-31	1899-12-31 08:30:00	0	1899-12-31 14:00:00	1899-12-31 14:04:00	136	96	88	140300	140500	156	112	90	-20	-16	146	104	1	109	74			134	91
27	32	1	29.7	0	0	Amlodipine10	1	1	1899-12-31	1899-12-31 08:30:00	0	1899-12-31 14:45:00	1899-12-31 14:49:00	139	102	96	144800	145000	153	112	91	-14	-10	146	107	1	123	84			119	85
27	32	1	29.7	0	0	Amlodipine10	1	1	1899-12-31	1899-12-31 08:30:00	0	1899-12-31 15:45:00	1899-12-31 15:49:00	132	102	90	154800	155000	153	111	91	-21	-9	143	107	1	105	64			144	98
27	32	1	29.7	0	0	Amlodipine10	1	1	1899-12-31	1899-12-31 08:30:00	0	1899-12-31 16:15:00	1899-12-31 16:19:00	125	95	85	161800	162000	154	112	88	-29	-17	140	104	1	110	70			133	93
27	32	1	29.7	0	0	Amlodipine10	1	1	1899-12-31	1899-12-31 08:30:00	0	1899-12-31 16:45:00	1899-12-31 16:49:00	140	101	88	164800	165000	163	120	87	-23	-19	152	111	1
27	32	1	29.7	0	0	Amlodipine10	1	1	1899-12-31	1899-12-31 08:30:00	0	1899-12-31 17:00:00	1899-12-31 17:04:00	126	89	96	170300	170500	163	119	92	-37	-30	145	104	1
27	32	1	29.7	0	0	Amlodipine10	1	1	1899-12-31	1899-12-31 08:30:00	0	1899-12-31 17:30:00	1899-12-31 17:34:00	136	93	83	173300	173500	149	112	83	-13	-19	143	103	1
27	32	1	29.7	0	0	Amlodipine10	1	1	1899-12-31	1899-12-31 08:30:00	0	1899-12-31 17:45:00	1899-12-31 17:49:00	136	95	83	174800	175000	158	114	81	-22	-19	147	105	1
27	32	1	29.7	0	0	Amlodipine10	1	1	1899-12-31	1899-12-31 08:30:00	0	1899-12-31 18:45:00	1899-12-31 18:49:00	151	106	90	184800	185000	169	119	93	-18	-13	160	113	1
27	32	1	29.7	0	0	Amlodipine10	1	1	1899-12-31	1899-12-31 08:30:00	0	1899-12-31 19:00:00	1899-12-31 19:04:00	147	108	93	190300	190500	153	114	91	-6	-6	150	111	1
27	32	1	29.7	0	0	Amlodipine10	1	1	1899-12-31	1899-12-31 08:30:00	0	1899-12-31 21:30:00	1899-12-31 21:34:00	158	104	85	213300	213500	157	114	85	1	-10	158	109	1
27	32	1	29.7	0	0.1	Amlodipine10+bisoprolol2.5	1	1	1899-12-31	1899-12-31 09:00:00	1	1899-12-31 01:00:00	1899-12-31 01:01:00	132	85	78	10200	10500	123	89	73	9	-4	128	87	0
27	32	1	29.7	0	0.1	Amlodipine10+bisoprolol2.5	1	1	1899-12-31	1899-12-31 09:00:00	1	1899-12-31 02:00:00	1899-12-31 02:01:00	133	91	83	20200	20500	136	99	83	-3	-8	135	95	0
27	32	1	29.7	0	0.1	Amlodipine10+bisoprolol2.5	1	1	1899-12-31	1899-12-31 09:00:00	1	1899-12-31 04:01:00	1899-12-31 04:02:00	124	95	73	40200	40500	124	90	69	0	5	124	93	0
27	32	1	29.7	0	0.1	Amlodipine10+bisoprolol2.5	1	1	1899-12-31	1899-12-31 09:00:00	1	1899-12-31 07:00:00	1899-12-31 07:01:00	128	92	69	70200	70500	140	100	67	-12	-8	134	96	0
27	32	1	29.7	0	0.1	Amlodipine10+bisoprolol2.5	1	1	1899-12-31	1899-12-31 09:00:00	1	1899-12-31 07:30:00	1899-12-31 07:31:00	129	89	68	73200	73500	141	100	67	-12	-11	135	95	0
27	32	1	29.7	0	0.1	Amlodipine10+bisoprolol2.5	1	1	1899-12-31	1899-12-31 09:00:00	1	1899-12-31 08:00:00	1899-12-31 08:01:00	134	93	63	80200	80500	131	95	64	3	-2	133	94	0
27	32	1	29.7	0	0.1	Amlodipine10+bisoprolol2.5	1	1	1899-12-31	1899-12-31 09:00:00	1	1899-12-31 08:15:00	1899-12-31 08:16:00	129	95	66	81701	82001	139	98	67	-10	-3	134	97	0
27	32	1	29.7	0	0.1	Amlodipine10+bisoprolol2.5	1	1	1899-12-31	1899-12-31 09:00:00	1	1899-12-31 09:00:00	1899-12-31 09:01:00	141	108	78	90201	90501	142	101	75	-1	7	142	105	0
27	32	1	29.7	0	0.1	Amlodipine10+bisoprolol2.5	1	1	1899-12-31	1899-12-31 09:00:00	0	1899-12-31 11:00:00	1899-12-31 11:01:00	151	115	78	110200	110500	159	113	77	-8	2	155	114	1
27	32	1	29.7	0	0.1	Amlodipine10+bisoprolol2.5	1	1	1899-12-31	1899-12-31 09:00:00	0	1899-12-31 11:15:00	1899-12-31 11:16:00	148	109	73	111700	112000	138	97	69	10	12	143	103	1
27	32	1	29.7	0	0.1	Amlodipine10+bisoprolol2.5	1	1	1899-12-31	1899-12-31 09:00:00	0	1899-12-31 11:30:00	1899-12-31 11:31:00	148	113	76	113200	113500	145	102	74	3	11	147	108	1
27	32	1	29.7	0	0.1	Amlodipine10+bisoprolol2.5	1	1	1899-12-31	1899-12-31 09:00:00	0	1899-12-31 11:45:00	1899-12-31 11:46:00	148	101	78	114700	115000	146	101	74	2	0	147	101	1
27	32	1	29.7	0	0.1	Amlodipine10+bisoprolol2.5	1	1	1899-12-31	1899-12-31 09:00:00	0	1899-12-31 12:30:00	1899-12-31 12:31:00	146	103	73	123200	123500	144	101	74	2	2	145	102	1
27	32	1	29.7	0	0.1	Amlodipine10+bisoprolol2.5	1	1	1899-12-31	1899-12-31 09:00:00	0	1899-12-31 13:45:00	1899-12-31 13:46:00	125	93	63	134700	135000	127	91	59	-2	2	126	92	1
27	32	1	29.7	0	0.1	Amlodipine10+bisoprolol2.5	1	1	1899-12-31	1899-12-31 09:00:00	0	1899-12-31 16:00:00	1899-12-31 16:01:00	132	85	90	160200	160500	152	106	93	-20	-21	142	96	1
27	32	1	29.7	0	0.1	Amlodipine10+bisoprolol2.5	1	1	1899-12-31	1899-12-31 09:00:00	0	1899-12-31 16:45:00	1899-12-31 16:46:00	128	91	85	164700	165000	135	98	88	-7	-7	132	95	1
27	32	1	29.7	0	0.1	Amlodipine10+bisoprolol2.5	1	1	1899-12-31	1899-12-31 09:00:00	0	1899-12-31 17:15:00	1899-12-31 17:16:00	125	79	83	171700	172000	152	104	87	-27	-25	139	92	1
27	32	1	29.7	0	0.1	Amlodipine10+bisoprolol2.5	1	1	1899-12-31	1899-12-31 09:00:00	0	1899-12-31 17:30:00	1899-12-31 17:31:00	129	86	85	173200	173500	143	101	89	-14	-15	136	94	1
27	32	1	29.7	0	0.1	Amlodipine10+bisoprolol2.5	1	1	1899-12-31	1899-12-31 09:00:00	0	1899-12-31 18:00:00	1899-12-31 18:01:00	134	88	83	180200	180500	131	95	82	3	-7	133	92	1
27	32	1	29.7	0	0.1	Amlodipine10+bisoprolol2.5	1	1	1899-12-31	1899-12-31 09:00:00	0	1899-12-31 18:15:00	1899-12-31 18:16:00	127	88	81	181700	182000	146	102	82	-19	-14	137	95	1
27	32	1	29.7	0	0.1	Amlodipine10+bisoprolol2.5	1	1	1899-12-31	1899-12-31 09:00:00	0	1899-12-31 18:30:00	1899-12-31 18:31:00	134	90	85	183200	183500	142	100	84	-8	-10	138	95	1
27	32	1	29.7	0	0.1	Amlodipine10+bisoprolol2.5	1	1	1899-12-31	1899-12-31 09:00:00	0	1899-12-31 18:45:00	1899-12-31 18:46:00	127	84	85	184700	185000	143	101	87	-16	-17	135	93	1
27	32	1	29.7	0	0.1	Amlodipine10+bisoprolol2.5	1	1	1899-12-31	1899-12-31 09:00:00	0	1899-12-31 19:45:00	1899-12-31 19:46:00	123	72	93	194700	195000	134	97	95	-11	-25	129	85	1
27	32	1	29.7	0	0.1	Amlodipine10+bisoprolol2.5	1	1	1899-12-31	1899-12-31 09:00:00	0	1899-12-31 21:15:00	1899-12-31 21:16:00	131	89	85	211700	212000	135	98	81	-4	-9	133	94	1
27	32	1	29.7	0	0.1	Amlodipine10+bisoprolol2.5	1	1	1899-12-31	1899-12-31 09:00:00	0	1899-12-31 21:30:00	1899-12-31 21:31:00	134	86	85	213200	213500	139	98	83	-5	-12	137	92	1
27	32	1	29.7	0	0.1	Amlodipine10+bisoprolol2.5	1	1	1899-12-31	1899-12-31 09:00:00	0	1899-12-31 21:45:00	1899-12-31 21:46:00	130	92	83	214700	215000	152	104	80	-22	-12	141	98	1
28	61	1	25.3	0	0	Amlodipine5	1	1	1899-12-31 23:00:00	1899-12-31 08:00:00	0	1899-12-31 19:30:00	1899-12-31 19:32:00	148	106	71	192800	192800	123	85	75	25	21	136	96	1
28	61	1	25.3	0	0	Amlodipine5	1	1	1899-12-31 23:00:00	1899-12-31 08:00:00	0	1899-12-31 11:45:00	1899-12-31 11:47:00	156	106	66	114300	114300	132	91	66	24	15	144	99	1
28	61	1	25.3	0	0	Amlodipine5	1	1	1899-12-31 23:00:00	1899-12-31 08:00:00	0	1899-12-31 16:00:00	1899-12-31 16:02:00	166	101	83	155800	155800	130	89	84	36	12	148	95	1
28	61	1	25.3	0	0	Amlodipine5	1	1	1899-12-31 23:00:00	1899-12-31 08:00:00	0	1899-12-31 09:30:00	1899-12-31 09:32:00	134	94	69	92800	92800	122	86	65	12	8	128	90	1
28	61	1	25.3	0	0	Amlodipine5	1	1	1899-12-31 23:00:00	1899-12-31 08:00:00	0	1899-12-31 21:15:00	1899-12-31 21:17:00	139	95	83	211300	211300	125	87	79	14	8	132	91	1
28	61	1	25.3	0	0	Amlodipine5	1	1	1899-12-31 23:00:00	1899-12-31 08:00:00	0	1899-12-31 15:45:00	1899-12-31 15:47:00	151	99	85	154300	154300	127	91	85	24	8	139	95	1
28	61	1	25.3	0	0	Amlodipine5	1	1	1899-12-31 23:00:00	1899-12-31 08:00:00	0	1899-12-31 21:30:00	1899-12-31 21:32:00	140	95	81	212800	212800	129	88	77	11	7	135	92	1
28	61	1	25.3	0	0	Amlodipine5	1	1	1899-12-31 23:00:00	1899-12-31 08:00:00	0	1899-12-31 21:45:00	1899-12-31 21:47:00	149	98	73	214300	214300	136	93	78	13	5	143	96	1
28	61	1	25.3	0	0	Amlodipine5	1	1	1899-12-31 23:00:00	1899-12-31 08:00:00	0	1899-12-31 12:45:00	1899-12-31 12:47:00	144	91	71	124300	124300	123	87	70	21	4	134	89	1
28	61	1	25.3	0	0	Amlodipine5	1	1	1899-12-31 23:00:00	1899-12-31 08:00:00	0	1899-12-31 12:30:00	1899-12-31 12:32:00	152	94	71	122800	122800	132	91	74	20	3	142	93	1
28	61	1	25.3	0	0	Amlodipine5	1	1	1899-12-31 23:00:00	1899-12-31 08:00:00	0	1899-12-31 08:15:00	1899-12-31 08:17:00	145	99	81	81300	81300	142	98	81	3	1	144	99	1
28	61	1	25.3	0	0	Amlodipine5	1	1	1899-12-31 23:00:00	1899-12-31 08:00:00	1	1899-12-31 05:00:00	1899-12-31 05:02:00	147	94	62	45800	45800	111	80	61	36	14	129	87	0
28	61	1	25.3	0	0	Amlodipine5	1	1	1899-12-31 23:00:00	1899-12-31 08:00:00	1	1899-12-31 02:00:00	1899-12-31 02:02:00	133	89	62	15800	15800	115	79	58	18	10	124	84	0
28	61	1	25.3	0	0	Amlodipine5	1	1	1899-12-31 23:00:00	1899-12-31 08:00:00	1	1899-12-31 04:00:00	1899-12-31 04:02:00	130	85	58	35800	35800	108	75	58	22	10	119	80	0
28	61	1	25.3	0	0	Amlodipine5	1	1	1899-12-31 23:00:00	1899-12-31 08:00:00	1	1899-12-31 23:00:00	1899-12-31 23:02:00	145	92	71	225800	225800	119	82	69	26	10	132	87	0
28	61	1	25.3	0	0	Amlodipine5	1	1	1899-12-31 23:00:00	1899-12-31 08:00:00	1	1899-12-31 03:00:00	1899-12-31 03:02:00	115	70	55	25800	25800	115	79	55	0	-9	115	75	0
28	61	1	25.3	0	0	Amlodipine5	1	1	1899-12-31 23:00:00	1899-12-31 08:00:00	1	1899-12-31 08:00:00	1899-12-31 08:02:00	103	81	83	75801	75801	145	98	82	-42	-17	124	90	0
28	61	1	25.3	0	0	Amlodipine5	1	1	1899-12-31 23:00:00	1899-12-31 08:00:00	0	1899-12-31 11:30:00	1899-12-31 11:32:00	138	93	69	112800	112800	123	86	67	15	7	131	90	1
28	61	1	25.3	0	0	Amlodipine5	1	1	1899-12-31 23:00:00	1899-12-31 08:00:00	0	1899-12-31 11:15:00	1899-12-31 11:17:00	137	89	71	111300	111300	124	86	70	13	3	131	88	1
29	56	1		0	before v0	N	0	0	1899-12-31	1899-12-31 07:00:00	0	1899-12-31 17:15:00	1899-12-31 17:15:00	119	88	73	171900	171900	121	87	76	-2	1	120	88	1
29	56	1		0	before v0	N	0	0	1899-12-31	1899-12-31 07:00:00	0	1899-12-31 12:30:00	1899-12-31 12:30:00	130	83	68	123400	123400	113	84	66	17	-1	122	84	1
29	56	1		0	before v0	N	0	0	1899-12-31	1899-12-31 07:00:00	0	1899-12-31 10:00:00	1899-12-31 10:00:00	130	85	69	100400	100400	120	87	67	10	-2	125	86	1
29	56	1		0	before v0	N	0	0	1899-12-31	1899-12-31 07:00:00	0	1899-12-31 21:45:00	1899-12-31 21:45:00	112	88	90	214901	214901	129	93	85	-17	-5	121	91	1
29	56	1		0	before v0	N	0	0	1899-12-31	1899-12-31 07:00:00	0	1899-12-31 17:00:00	1899-12-31 17:00:00	128	82	75	170401	170401	120	87	77	8	-5	124	85	1
29	56	1		0	before v0	N	0	0	1899-12-31	1899-12-31 07:00:00	0	1899-12-31 11:15:00	1899-12-31 11:15:00	139	86	78	111901	111901	127	91	80	12	-5	133	89	1
29	56	1		0	before v0	N	0	0	1899-12-31	1899-12-31 07:00:00	0	1899-12-31 13:00:00	1899-12-31 13:00:00	132	80	68	130400	130400	119	86	70	13	-6	126	83	1
29	56	1		0	before v0	N	0	0	1899-12-31	1899-12-31 07:00:00	0	1899-12-31 20:30:00	1899-12-31 20:30:00	124	84	78	203400	203400	122	91	74	2	-7	123	88	1
29	56	1		0	before v0	N	0	0	1899-12-31	1899-12-31 07:00:00	0	1899-12-31 21:30:00	1899-12-31 21:30:00	129	76	83	213400	213400	121	88	80	8	-12	125	82	1
29	56	1		0	before v0	N	0	0	1899-12-31	1899-12-31 07:00:00	0	1899-12-31 20:45:00	1899-12-31 20:45:00	123	77	85	204901	204901	128	90	87	-5	-13	126	84	1
29	56	1		0	before v0	N	0	0	1899-12-31	1899-12-31 07:00:00	0	1899-12-31 18:00:00	1899-12-31 18:00:00	115	78	81	180400	180400	138	96	83	-23	-18	127	87	1
29	56	1		0	before v0	N	0	0	1899-12-31	1899-12-31 07:00:00	0	1899-12-31 16:30:00	1899-12-31 16:30:00	106	65	71	163401	163401	122	88	73	-16	-23	114	77	1
29	56	1		0	before v0	N	0	0	1899-12-31	1899-12-31 07:00:00	0	1899-12-31 16:00:00	1899-12-31 16:00:00	113	65	78	160400	160400	122	88	75	-9	-23	118	77	1
29	56	1		0	before v0	N	0	0	1899-12-31	1899-12-31 07:00:00	0	1899-12-31 11:45:00	1899-12-31 11:45:00	138	71	73	114900	114900	140	97	77	-2	-26	139	84	1
29	56	1		0	before v0	N	0	0	1899-12-31	1899-12-31 07:00:00	1	1899-12-31 01:00:00	1899-12-31 01:00:00	116	79	73	10400	10400	114	82	70	2	-3	115	81	0
29	56	1		0	before v0	N	0	0	1899-12-31	1899-12-31 07:00:00	1	1899-12-31 04:00:00	1899-12-31 04:00:00	113	72	65	40400	40400	110	79	61	3	-7	112	76	0
29	56	1		0	before v0	N	0	0	1899-12-31	1899-12-31 07:00:00	1	1899-12-31 06:00:00	1899-12-31 06:00:00	111	79	65	60401	60401	122	88	63	-11	-9	117	84	0
29	56	1		0	before v0	N	0	0	1899-12-31	1899-12-31 07:00:00	1	1899-12-31	1899-12-31	111	66	76	400	400	120	87	76	-9	-21	116	77	0
29	56	1		0	before v0	N	0	0	1899-12-31	1899-12-31 07:00:00	1	1899-12-31 02:00:00	1899-12-31 02:00:00	91	55	65	20401	20401	112	80	64	-21	-25	102	68	0
29	56	1		0	before v0	N	0	0	1899-12-31	1899-12-31 07:00:00	1	1899-12-31 05:00:00	1899-12-31 05:00:00	87	56	65	50400	50400	114	84	62	-27	-28	101	70	0
30	55	1	22.1	0	0	amlodipine 5	1	0	1899-12-31 00:30:00	1899-12-31 08:00:00	0	1899-12-31 09:41:00	1899-12-31 09:41:00	159	110	66	93800	93800	141	95	64	18	15	150	103	1
30	55	1	22.1	0	0	amlodipine 5	1	1	1899-12-31 00:30:00	1899-12-31 08:00:00	0	1899-12-31 10:45:00	1899-12-31 10:45:00	159	119	75	103800	103800	135	94	75	24	25	147	107	1
30	55	1	22.1	0	0	amlodipine 5	1	1	1899-12-31 00:30:00	1899-12-31 08:00:00	0	1899-12-31 21:30:00	1899-12-31 21:30:00	143	99	68	212300	212300	130	92	72	13	7	137	96	1
30	55	1	22.1	0	0	amlodipine 5	1	1	1899-12-31 00:30:00	1899-12-31 08:00:00	0	1899-12-31 12:15:00	1899-12-31 12:15:00	142	100	75	120800	120800	136	94	73	6	6	139	97	1
30	55	1	22.1	0	0	amlodipine 5	1	1	1899-12-31 00:30:00	1899-12-31 08:00:00	0	1899-12-31 19:45:00	1899-12-31 19:45:00	151	102	73	193800	193800	136	97	70	15	5	144	100	1
30	55	1	22.1	0	0	amlodipine 5	1	1	1899-12-31 00:30:00	1899-12-31 08:00:00	0	1899-12-31 17:00:00	1899-12-31 17:00:00	159	103	75	165300	165300	139	99	74	20	4	149	101	1
30	55	1	22.1	0	0	amlodipine 5	1	1	1899-12-31 00:30:00	1899-12-31 08:00:00	0	1899-12-31 15:45:00	1899-12-31 15:45:00	158	99	63	153800	153800	150	99	66	8	0	154	99	1
30	55	1	22.1	0	0	amlodipine 5	1	1	1899-12-31 00:30:00	1899-12-31 08:00:00	0	1899-12-31 16:45:00	1899-12-31 16:45:00	162	111	71	163800	163800	167	112	70	-5	-1	165	112	1
30	55	1	22.1	0	0	amlodipine 5	1	1	1899-12-31 00:30:00	1899-12-31 08:00:00	0	1899-12-31 20:15:00	1899-12-31 20:15:00	152	102	81	200800	200800	154	103	81	-2	-1	153	103	1
30	55	1	22.1	0	0	amlodipine 5	1	1	1899-12-31 00:30:00	1899-12-31 08:00:00	0	1899-12-31 10:30:00	1899-12-31 10:30:00	154	103	75	102300	102300	152	104	72	2	-1	153	104	1
30	55	1	22.1	0	0	amlodipine 5	1	1	1899-12-31 00:30:00	1899-12-31 08:00:00	0	1899-12-31 21:45:00	1899-12-31 21:45:00	142	89	63	213800	213800	131	90	63	11	-1	137	90	1
30	55	1	22.1	0	0	amlodipine 5	1	1	1899-12-31 00:30:00	1899-12-31 08:00:00	0	1899-12-31 11:15:00	1899-12-31 11:15:00	146	94	66	110800	110800	143	97	69	3	-3	145	96	1
30	55	1	22.1	0	0	amlodipine 5	1	1	1899-12-31 00:30:00	1899-12-31 08:00:00	0	1899-12-31 17:45:00	1899-12-31 17:45:00	149	94	71	173800	173800	141	99	68	8	-5	145	97	1
30	55	1	22.1	0	0	amlodipine 5	1	1	1899-12-31 00:30:00	1899-12-31 08:00:00	0	1899-12-31 13:45:00	1899-12-31 13:45:00	138	87	73	133800	133800	142	100	68	-4	-13	140	94	1
30	55	1	22.1	0	0	amlodipine 5	1	1	1899-12-31 00:30:00	1899-12-31 08:00:00	0	1899-12-31 13:15:00	1899-12-31 13:15:00	122	86	73	130800	130800	142	100	74	-20	-14	132	93	1
30	55	1	22.1	0	0	amlodipine 5	1	1	1899-12-31 00:30:00	1899-12-31 08:00:00	0	1899-12-31 14:00:00	1899-12-31 14:00:00	138	81	73	135300	135300	147	101	73	-9	-20	143	91	1
30	55	1	22.1	0	0	amlodipine 5	1	1	1899-12-31 00:30:00	1899-12-31 08:00:00	0	1899-12-31 18:00:00	1899-12-31 18:00:00	170	73	73	175301	175301	162	108	70	8	-35	166	91	1
30	55	1	22.1	0	0	amlodipine 5	1	1	1899-12-31 00:30:00	1899-12-31 08:00:00	1	1899-12-31 07:00:00	1899-12-31 07:00:00	148	99	63	800	800	121	86	66	27	13	135	93	0
30	55	1	22.1	0	0	amlodipine 5	1	1	1899-12-31 00:30:00	1899-12-31 08:00:00	1	1899-12-31 06:00:00	1899-12-31 06:00:00	140	96	66	235300	235300	139	96	64	1	0	140	96	0
30	55	1	22.1	0	0	amlodipine 5	1	1	1899-12-31 00:30:00	1899-12-31 08:00:00	0	1899-12-31 10:00:00	1899-12-31 10:00:00	149	106	73	95300	95300	150	102	71	-1	4	150	104	1
31	45	1	26.7	0	salt loading	n	0	0	1899-12-31 23:30:00	1899-12-31 06:45:00	0	1899-12-31 09:45:00	1899-12-31 09:45:00	165	115	76	94600	94600	141	98	76	24	17	153	107	1
31	45	1	26.7	0	0	n	0	0	1899-12-31 23:00:00	1899-12-31 07:30:00	0	1899-12-31 09:30:00	1899-12-31 09:33:00	151	104	69	93500	93500	124	89	72	27	15	138	97	1
31	45	1	26.7	0	salt loading	n	0	0	1899-12-31 23:30:00	1899-12-31 06:45:00	0	1899-12-31 12:15:00	1899-12-31 12:15:00	180	121	78	121600	121600	148	106	76	32	15	164	114	1
31	45	1	26.7	0	0	n	0	0	1899-12-31 23:00:00	1899-12-31 07:30:00	0	1899-12-31 18:30:00	1899-12-31 18:33:00	160	108	90	183501	183501	134	97	95	26	11	147	103	1
31	45	1	26.7	0	salt loading	n	0	0	1899-12-31 23:30:00	1899-12-31 06:45:00	0	1899-12-31 09:34:00	1899-12-31 09:34:00	165	105	66	93100	93100	140	97	63	25	8	153	101	1
31	45	1	26.7	0	0	n	0	0	1899-12-31 23:00:00	1899-12-31 07:30:00	0	1899-12-31 14:45:00	1899-12-31 14:48:00	167	103	75	145001	145001	138	98	77	29	5	153	101	1
31	45	1	26.7	0	salt loading	n	0	0	1899-12-31 23:30:00	1899-12-31 06:45:00	0	1899-12-31 15:00:00	1899-12-31 15:00:00	156	110	76	150100	150100	148	106	76	8	4	152	108	1
31	45	1	26.7	0	0	n	0	0	1899-12-31 23:00:00	1899-12-31 07:30:00	0	1899-12-31 17:00:00	1899-12-31 17:03:00	162	105	83	170500	170500	140	101	78	22	4	151	103	1
31	45	1	26.7	0	0	n	0	0	1899-12-31 23:00:00	1899-12-31 07:30:00	0	1899-12-31 20:00:00	1899-12-31 20:03:00	155	96	81	200500	200500	124	93	79	31	3	140	95	1
31	45	1	26.7	0	salt loading	n	0	0	1899-12-31 23:30:00	1899-12-31 06:45:00	0	1899-12-31 17:45:00	1899-12-31 17:45:00	164	111	73	174600	174600	160	113	73	4	-2	162	112	1
31	45	1	26.7	0	salt loading	n	0	0	1899-12-31 23:30:00	1899-12-31 06:45:00	0	1899-12-31 13:00:00	1899-12-31 13:00:00	179	108	75	130101	130101	158	110	75	21	-2	169	109	1
31	45	1	26.7	0	salt loading	n	0	0	1899-12-31 23:30:00	1899-12-31 06:45:00	0	1899-12-31 11:45:00	1899-12-31 11:45:00	158	110	78	114600	114600	164	114	83	-6	-4	161	112	1
31	45	1	26.7	0	0	n	0	0	1899-12-31 23:00:00	1899-12-31 07:30:00	0	1899-12-31 12:00:00	1899-12-31 12:03:00	162	94	78	120500	120500	137	98	83	25	-4	150	96	1
31	45	1	26.7	0	0	n	0	0	1899-12-31 23:00:00	1899-12-31 07:30:00	0	1899-12-31 12:15:00	1899-12-31 12:18:00	145	91	78	122000	122000	139	99	80	6	-8	142	95	1
31	45	1	26.7	0	salt loading	n	0	0	1899-12-31 23:30:00	1899-12-31 06:45:00	0	1899-12-31 21:00:00	1899-12-31 21:00:00	157	106	81	210100	210100	165	115	82	-8	-9	161	111	1
31	45	1	26.7	0	salt loading	n	0	0	1899-12-31 23:30:00	1899-12-31 06:45:00	0	1899-12-31 16:00:00	1899-12-31 16:00:00	164	108	76	160100	160100	171	118	72	-7	-10	168	113	1
31	45	1	26.7	0	0	n	0	0	1899-12-31 23:00:00	1899-12-31 07:30:00	0	1899-12-31 10:30:00	1899-12-31 10:33:00	155	90	76	103500	103500	141	100	77	14	-10	148	95	1
31	45	1	26.7	0	0	n	0	0	1899-12-31 23:00:00	1899-12-31 07:30:00	0	1899-12-31 16:16:00	1899-12-31 16:19:00	153	91	76	162000	162000	139	101	79	14	-10	146	96	1
31	45	1	26.7	0	salt loading	n	0	0	1899-12-31 23:30:00	1899-12-31 06:45:00	0	1899-12-31 10:45:00	1899-12-31 10:45:00	165	96	65	104601	104601	159	110	64	6	-14	162	103	1
31	45	1	26.7	0	0	n	0	0	1899-12-31 23:00:00	1899-12-31 07:30:00	0	1899-12-31 16:45:00	1899-12-31 16:48:00	165	84	85	165000	165000	134	98	87	31	-14	150	91	1
31	45	1	26.7	0	salt loading	n	0	0	1899-12-31 23:30:00	1899-12-31 06:45:00	0	1899-12-31 15:30:00	1899-12-31 15:30:00	159	98	75	153100	153100	165	115	76	-6	-17	162	107	1
31	45	1	26.7	0	salt loading	n	0	0	1899-12-31 23:30:00	1899-12-31 06:45:00	0	1899-12-31 07:30:00	1899-12-31 07:30:00	179	76	85	73101	73101	170	118	85	9	-42	175	97	1
31	45	1	26.7	0	0	n	0	0	1899-12-31 23:00:00	1899-12-31 07:30:00	1	1899-12-31 07:00:00	1899-12-31 07:03:00	138	98	61	70500	70500	109	81	64	29	17	124	90	0
31	45	1	26.7	0	0	n	0	0	1899-12-31 23:00:00	1899-12-31 07:30:00	1	1899-12-31 06:00:00	1899-12-31 06:03:00	131	87	58	60500	60500	122	86	60	9	1	127	87	0
31	45	1	26.7	0	0	n	0	0	1899-12-31 23:00:00	1899-12-31 07:30:00	1	1899-12-31 01:00:00	1899-12-31 01:03:00	128	90	63	10501	10501	125	91	65	3	-1	127	91	0
31	45	1	26.7	0	0	n	0	0	1899-12-31 23:00:00	1899-12-31 07:30:00	1	1899-12-31	1899-12-31 00:03:00	115	76	61	500	500	111	81	60	4	-5	113	79	0
31	45	1	26.7	0	salt loading	n	0	0	1899-12-31 23:30:00	1899-12-31 06:45:00	1	1899-12-31	1899-12-31	142	87	65	100	100	138	99	66	4	-12	140	93	0
32	43	0	26.4781	0	0	Amlodipine2.5	1	1	1899-12-31	1899-12-31 05:45:00	1	1899-12-31 01:00:00	1899-12-31 01:00:00	127	82	76	10701	10701	132	90	70	-5	-8	130	86	0
32	43	0	26.4781	0	0	Amlodipine2.5	1	1	1899-12-31	1899-12-31 05:45:00	1	1899-12-31 02:00:00	1899-12-31 02:00:00	131	89	76	20701	20701	136	92	73	-5	-3	134	91	0
32	43	0	26.4781	0	0	Amlodipine2.5	1	1	1899-12-31	1899-12-31 05:45:00	1	1899-12-31 03:00:00	1899-12-31 03:00:00	148	95	76	30701	30701	137	92	76	11	3	143	94	0
32	43	0	26.4781	0	0	Amlodipine2.5	1	1	1899-12-31	1899-12-31 05:45:00	1	1899-12-31 05:00:00	1899-12-31 05:00:00	145	87	78	45200	45200	142	95	80	3	-8	144	91	0
32	43	0	26.4781	0	0	Amlodipine2.5	1	1	1899-12-31	1899-12-31 05:45:00	0	1899-12-31 06:00:00	1899-12-31 06:00:00	162	71	88	60701	60701	153	103	85	9	-32	158	87	1
32	43	0	26.4781	0	0	Amlodipine2.5	1	1	1899-12-31	1899-12-31 05:45:00	0	1899-12-31 07:00:00	1899-12-31 07:00:00	142	92	73	70700	70700	139	95	75	3	-3	141	94	1
32	43	0	26.4781	0	0	Amlodipine2.5	1	1	1899-12-31	1899-12-31 05:45:00	0	1899-12-31 07:15:00	1899-12-31 07:15:00	141	92	71	72201	72201	147	97	74	-6	-5	144	95	1
32	43	0	26.4781	0	0	Amlodipine2.5	1	1	1899-12-31	1899-12-31 05:45:00	0	1899-12-31 09:00:00	1899-12-31 09:00:00	138	96	75	90700	90700	142	96	76	-4	0	140	96	1
32	43	0	26.4781	0	0	Amlodipine2.5	1	1	1899-12-31	1899-12-31 05:45:00	0	1899-12-31 11:15:00	1899-12-31 11:15:00	148	112	76	112200	112200	141	94	73	7	18	145	103	1
32	43	0	26.4781	0	0	Amlodipine2.5	1	1	1899-12-31	1899-12-31 05:45:00	0	1899-12-31 12:16:00	1899-12-31 12:16:00	158	98	73	122201	122201	159	106	79	-1	-8	159	102	1
32	43	0	26.4781	0	0	Amlodipine2.5	1	1	1899-12-31	1899-12-31 05:45:00	0	1899-12-31 14:45:00	1899-12-31 14:45:00	143	96	85	143700	143700	161	108	87	-18	-12	152	102	1
32	43	0	26.4781	0	0	Amlodipine2.5	1	1	1899-12-31	1899-12-31 05:45:00	0	1899-12-31 17:01:00	1899-12-31 17:01:00	129	60	81	165201	165201	138	93	76	-9	-33	134	77	1
32	43	0	26.4781	0	0	Amlodipine2.5	1	1	1899-12-31	1899-12-31 05:45:00	0	1899-12-31 20:15:00	1899-12-31 20:15:00	145	120	90	202201	202201	136	91	89	9	29	141	106	1
32	43	0	26.4781	0	0	Amlodipine2.5	1	1	1899-12-31	1899-12-31 05:45:00	1	1899-12-31	1899-12-31	137	92	76	235200	235200	155	101	78	-18	-9	146	97	0
33	56	0	23.3	0	Before v0	n	0	0	1899-12-31 23:30:00	1899-12-31 08:00:00	1	1899-12-31 06:00:00	1899-12-31 06:01:00	102	71	76	60100	60500	136	90	75	-34	-19	119	81	0
33	56	0	23.3	0	Before v0	n	0	0	1899-12-31 23:30:00	1899-12-31 08:00:00	0	1899-12-31 08:46:00	1899-12-31 08:47:00	119	84	83	84600	85000	141	94	79	-22	-10	130	89	1
33	56	0	23.3	0	Before v0	n	0	0	1899-12-31 23:30:00	1899-12-31 08:00:00	0	1899-12-31 09:30:00	1899-12-31 09:31:00	135	97	88	93100	93500	151	100	88	-16	-3	143	99	1
33	56	0	23.3	0	Before v0	n	0	0	1899-12-31 23:30:00	1899-12-31 08:00:00	0	1899-12-31 11:06:00	1899-12-31 11:07:00	138	98	66	110100	110500	117	76	66	21	22	128	87	1
33	56	0	23.3	0	Before v0	n	0	0	1899-12-31 23:30:00	1899-12-31 08:00:00	0	1899-12-31 11:15:00	1899-12-31 11:16:00	165	93	73	111600	112000	127	84	73	38	9	146	89	1
33	56	0	23.3	0	Before v0	n	0	0	1899-12-31 23:30:00	1899-12-31 08:00:00	0	1899-12-31 14:01:00	1899-12-31 14:02:00	119	74	111	140100	140500	157	100	107	-38	-26	138	87	1
33	56	0	23.3	0	Before v0	n	0	0	1899-12-31 23:30:00	1899-12-31 08:00:00	0	1899-12-31 14:15:00	1899-12-31 14:16:00	104	72	83	141600	142000	138	95	88	-34	-23	121	84	1
33	56	0	23.3	0	Before v0	n	0	0	1899-12-31 23:30:00	1899-12-31 08:00:00	0	1899-12-31 14:45:00	1899-12-31 14:46:00	107	83	103	144600	145000	143	94	105	-36	-11	125	89	1
33	56	0	23.3	0	Before v0	n	0	0	1899-12-31 23:30:00	1899-12-31 08:00:00	0	1899-12-31 15:00:00	1899-12-31 15:01:00	119	86	93	150100	150500	132	85	92	-13	1	126	86	1
33	56	0	23.3	0	Before v0	n	0	0	1899-12-31 23:30:00	1899-12-31 08:00:00	0	1899-12-31 17:45:00	1899-12-31 17:46:00	116	86	85	174600	175000	122	80	80	-6	6	119	83	1
33	56	0	23.3	0	Before v0	n	0	0	1899-12-31 23:30:00	1899-12-31 08:00:00	0	1899-12-31 18:00:00	1899-12-31 18:01:00	115	81	83	180100	180500	122	83	79	-7	-2	119	82	1
33	56	0	23.3	0	Before v0	n	0	0	1899-12-31 23:30:00	1899-12-31 08:00:00	0	1899-12-31 18:15:00	1899-12-31 18:16:00	118	90	90	181600	182000	131	86	87	-13	4	125	88	1
33	56	0	23.3	0	Before v0	n	0	0	1899-12-31 23:30:00	1899-12-31 08:00:00	0	1899-12-31 18:30:00	1899-12-31 18:31:00	125	85	81	183100	183500	123	81	78	2	4	124	83	1
33	56	0	23.3	0	Before v0	n	0	0	1899-12-31 23:30:00	1899-12-31 08:00:00	0	1899-12-31 18:45:00	1899-12-31 18:46:00	128	90	103	184600	185000	157	100	101	-29	-10	143	95	1
33	56	0	23.3	0	Before v0	n	0	0	1899-12-31 23:30:00	1899-12-31 08:00:00	0	1899-12-31 19:45:00	1899-12-31 19:46:00	114	87	75	194600	195000	127	85	75	-13	2	121	86	1
33	56	0	23.3	0	Before v0	n	0	0	1899-12-31 23:30:00	1899-12-31 08:00:00	0	1899-12-31 20:15:00	1899-12-31 20:16:00	125	88	83	201600	202000	123	84	79	2	4	124	86	1
33	56	0	23.3	0	Before v0	n	0	0	1899-12-31 23:30:00	1899-12-31 08:00:00	0	1899-12-31 20:45:00	1899-12-31 20:46:00	112	81	85	204601	205001	140	92	85	-28	-11	126	87	1
33	56	0	23.3	0	Before v0	n	0	0	1899-12-31 23:30:00	1899-12-31 08:00:00	0	1899-12-31 21:15:00	1899-12-31 21:16:00	127	89	85	211600	212000	148	97	87	-21	-8	138	93	1
33	56	0	23.3	0	Before v0	n	0	0	1899-12-31 23:30:00	1899-12-31 08:00:00	0	1899-12-31 23:00:00	1899-12-31 23:01:00	116	85	81	230100	230500	133	88	83	-17	-3	125	87	1
34	65	1	23.9	0	Before v0	amlodipine10+valsartan 173	1	1	1899-12-31 22:15:00	1899-12-31 07:00:00	1	1899-12-31 01:00:00	1899-12-31 01:02:00	122	77	66	5700	5600	105	70	63	17	7	114	74	0
34	65	1	23.9	0	Before v0	amlodipine10+valsartan 174	1	1	1899-12-31 22:15:00	1899-12-31 07:00:00	1	1899-12-31 02:00:00	1899-12-31 02:02:00	111	76	63	15701	15601	109	71	63	2	5	110	74	0
34	65	1	23.9	0	Before v0	amlodipine10+valsartan 175	1	1	1899-12-31 22:15:00	1899-12-31 07:00:00	1	1899-12-31 03:00:00	1899-12-31 03:02:00	112	75	66	25700	25600	104	70	63	8	5	108	73	0
34	65	1	23.9	0	Before v0	amlodipine10+valsartan 176	1	1	1899-12-31 22:15:00	1899-12-31 07:00:00	1	1899-12-31 04:00:00	1899-12-31 04:02:00	129	82	62	35700	35600	106	71	61	23	11	118	77	0
34	65	1	23.9	0	Before v0	amlodipine10+valsartan 177	1	1	1899-12-31 22:15:00	1899-12-31 07:00:00	1	1899-12-31 05:00:00	1899-12-31 05:02:00	116	70	57	45701	45601	112	74	57	4	-4	114	72	0
34	65	1	23.9	0	Before v0	amlodipine10+valsartan 178	1	1	1899-12-31 22:15:00	1899-12-31 07:00:00	1	1899-12-31 06:00:00	1899-12-31 06:02:00	122	73	56	55701	55601	112	73	59	10	0	117	73	0
34	65	1	23.9	0	Before v0	amlodipine10+valsartan 179	1	1	1899-12-31 22:15:00	1899-12-31 07:00:00	1	1899-12-31 07:00:00	1899-12-31 07:02:00	159	108	66	65701	65601	113	73	64	46	35	136	91	0
34	65	1	23.9	0	Before v0	amlodipine10+valsartan 180	1	1	1899-12-31 22:15:00	1899-12-31 07:00:00	0	1899-12-31 07:15:00	1899-12-31 07:17:00	153	124	71	71201	71101	133	86	76	20	38	143	105	1
34	65	1	23.9	0	Before v0	amlodipine10+valsartan 160	1	1	1899-12-31 22:15:00	1899-12-31 07:00:00	0	1899-12-31 09:48:00	1899-12-31 09:50:00	126	76	57	95700	95600	112	71	62	14	5	119	74	1
34	65	1	23.9	0	before v0	amlodipine10+valsartan 161	1	1	1899-12-31 22:15:00	1899-12-31 07:00:00	0	1899-12-31 13:30:00	1899-12-31 13:32:00	146	88	69	134200	134100	110	72	67	36	16	128	80	1
34	65	1	23.9	0	Before v0	amlodipine10+valsartan 162	1	1	1899-12-31 22:15:00	1899-12-31 07:00:00	0	1899-12-31 13:45:00	1899-12-31 13:47:00	128	70	68	135700	135600	114	74	70	14	-4	121	72	1
34	65	1	23.9	0	Before v0	amlodipine10+valsartan 165	1	1	1899-12-31 22:15:00	1899-12-31 07:00:00	0	1899-12-31 15:30:00	1899-12-31 15:32:00	137	83	62	154201	154101	102	66	63	35	17	120	75	1
34	65	1	23.9	0	Before v0	amlodipine10+valsartan 166	1	1	1899-12-31 22:15:00	1899-12-31 07:00:00	0	1899-12-31 19:30:00	1899-12-31 19:32:00	128	74	68	194200	194100	115	75	67	13	-1	122	75	1
34	65	1	23.9	0	Before v0	amlodipine10+valsartan 167	1	1	1899-12-31 22:15:00	1899-12-31 07:00:00	0	1899-12-31 20:00:00	1899-12-31 20:02:00	124	80	63	201201	201101	114	76	63	10	4	119	78	1
34	65	1	23.9	0	Before v0	amlodipine10+valsartan 169	1	1	1899-12-31 22:15:00	1899-12-31 07:00:00	0	1899-12-31 20:30:00	1899-12-31 20:32:00	149	55	75	204201	204101	132	87	78	17	-32	141	71	1
34	65	1	23.9	0	Before v0	amlodipine10+valsartan 170	1	1	1899-12-31 22:15:00	1899-12-31 07:00:00	1	1899-12-31 22:42:00	1899-12-31 22:44:00	120	71	63	222701	222601	121	78	58	-1	-7	121	75	0
34	65	1	23.9	0	Before v0	amlodipine10+valsartan 171	1	1	1899-12-31 22:15:00	1899-12-31 07:00:00	1	1899-12-31 23:00:00	1899-12-31 23:02:00	112	72	60	225700	225600	115	75	57	-3	-3	114	74	0
34	65	1	23.9	0	Before v0	amlodipine10+valsartan 172	1	1	1899-12-31 22:15:00	1899-12-31 07:00:00	1	1899-12-31	1899-12-31 00:02:00	128	81	66	235700	235600	110	72	62	18	9	119	77	0
35	73	1	24.8	0	0	N	0	0	1899-12-31 23:00:00	1899-12-31 07:30:00	0	1899-12-31 11:45:00	1899-12-31 11:52:00	188	80	73	115400	115500	153	106	72	35	-26	171	93	1
35	73	1	24.8	0	0	N	0	0	1899-12-31 23:00:00	1899-12-31 07:30:00	0	1899-12-31 12:00:00	1899-12-31 12:07:00	145	97	76	120900	121000	147	101	74	-2	-4	146	99	1
35	73	1	24.8	0	0	N	0	0	1899-12-31 23:00:00	1899-12-31 07:30:00	1	1899-12-31 04:00:00	1899-12-31 04:07:00	152	94	62	40900	41000	129	88	61	23	6	141	91	0
35	73	1	24.8	0	0	N	0	0	1899-12-31 23:00:00	1899-12-31 07:30:00	0	1899-12-31 09:15:00	1899-12-31 09:22:00	148	89	81	92401	92501	159	110	81	-11	-21	154	100	1
35	73	1	24.8	0	0	N	0	0	1899-12-31 23:00:00	1899-12-31 07:30:00	0	1899-12-31 09:30:00	1899-12-31 09:37:00	141	97	78	93901	94001	156	107	74	-15	-10	149	102	1
35	73	1	24.8	0	0	N	0	0	1899-12-31 23:00:00	1899-12-31 07:30:00	0	1899-12-31 13:01:00	1899-12-31 13:08:00	147	101	88	130900	131000	149	103	90	-2	-2	148	102	1
36	62	1	27.8	0	0.1	amlodipine2.5	1	1	1899-12-31 23:00:00	1899-12-31 08:30:00	1	1899-12-31 03:00:00	1899-12-31 03:00:00	164	86	60	25401	25401	128	65	64	36	21	146	76	0
36	62	1	27.8	0	0.1	amlodipine2.5	1	1	1899-12-31 23:00:00	1899-12-31 08:30:00	1	1899-12-31 06:00:00	1899-12-31 06:00:00	167	81	54	55401	55401	118	59	52	49	22	143	70	0
36	62	1	27.8	0	0.1	amlodipine2.5	1	1	1899-12-31 23:00:00	1899-12-31 08:30:00	1	1899-12-31 07:00:00	1899-12-31 07:00:00	153	81	54	65401	65401	128	61	56	25	20	141	71	0
36	62	1	27.8	0	0.1	amlodipine2.5	1	1	1899-12-31 23:00:00	1899-12-31 08:30:00	1	1899-12-31 07:15:00	1899-12-31 07:15:00	165	87	54	70901	70901	116	57	51	49	30	141	72	0
36	62	1	27.8	0	0.1	amlodipine2.5	1	1	1899-12-31 23:00:00	1899-12-31 08:30:00	1	1899-12-31 07:30:00	1899-12-31 07:30:00	157	81	54	73900	73900	113	58	51	44	23	135	70	0
36	62	1	27.8	0	0.1	amlodipine2.5	1	1	1899-12-31 23:00:00	1899-12-31 08:30:00	0	1899-12-31 09:00:00	1899-12-31 09:00:00	162	83	58	90901	90901	131	65	61	31	18	147	74	1
36	62	1	27.8	0	0.1	amlodipine2.5	1	1	1899-12-31 23:00:00	1899-12-31 08:30:00	0	1899-12-31 09:16:00	1899-12-31 09:16:00	154	95	62	92400	92400	127	64	62	27	31	141	80	1
36	62	1	27.8	0	0.1	amlodipine2.5	1	1	1899-12-31 23:00:00	1899-12-31 08:30:00	0	1899-12-31 10:15:00	1899-12-31 10:15:00	121	65	60	100900	100900	123	63	59	-2	2	122	64	1
36	62	1	27.8	0	0.1	amlodipine2.5	1	1	1899-12-31 23:00:00	1899-12-31 08:30:00	0	1899-12-31 10:44:00	1899-12-31 10:44:00	154	82	63	105300	105300	167	68	65	-13	14	161	75	1
36	62	1	27.8	0	0.1	amlodipine2.5	1	1	1899-12-31 23:00:00	1899-12-31 08:30:00	0	1899-12-31 11:00:00	1899-12-31 11:00:00	163	67	56	110900	110900	137	61	61	26	6	150	64	1
36	62	1	27.8	0	0.1	amlodipine2.5	1	1	1899-12-31 23:00:00	1899-12-31 08:30:00	0	1899-12-31 11:30:00	1899-12-31 11:30:00	167	85	61	113900	113900	122	60	61	45	25	145	73	1
36	62	1	27.8	0	0.1	amlodipine2.5	1	1	1899-12-31 23:00:00	1899-12-31 08:30:00	0	1899-12-31 11:46:00	1899-12-31 11:46:00	155	88	57	115400	115400	110	56	55	45	32	133	72	1
36	62	1	27.8	0	0.1	amlodipine2.5	1	1	1899-12-31 23:00:00	1899-12-31 08:30:00	0	1899-12-31 12:00:00	1899-12-31 12:00:00	135	70	54	120900	120900	116	57	56	19	13	126	64	1
36	62	1	27.8	0	0.1	amlodipine2.5	1	1	1899-12-31 23:00:00	1899-12-31 08:30:00	0	1899-12-31 15:45:00	1899-12-31 15:45:00	156	77	66	155400	155400	124	61	68	32	16	140	69	1
36	62	1	27.8	0	0.1	amlodipine2.5	1	1	1899-12-31 23:00:00	1899-12-31 08:30:00	0	1899-12-31 16:30:00	1899-12-31 16:30:00	166	96	65	163901	163901	124	61	66	42	35	145	79	1
36	62	1	27.8	0	0.1	amlodipine2.5	1	1	1899-12-31 23:00:00	1899-12-31 08:30:00	0	1899-12-31 17:30:00	1899-12-31 17:30:00	123	70	56	173901	173901	122	60	60	1	10	123	65	1
36	62	1	27.8	0	0.1	amlodipine2.5	1	1	1899-12-31 23:00:00	1899-12-31 08:30:00	0	1899-12-31 18:15:00	1899-12-31 18:15:00	150	84	61	182400	182400	130	64	63	20	20	140	74	1
36	62	1	27.8	0	0.1	amlodipine2.5	1	1	1899-12-31 23:00:00	1899-12-31 08:30:00	0	1899-12-31 19:15:00	1899-12-31 19:15:00	172	53	71	192400	192400	155	74	76	17	-21	164	64	1
36	62	1	27.8	0	0.1	amlodipine2.5	1	1	1899-12-31 23:00:00	1899-12-31 08:30:00	0	1899-12-31 20:30:00	1899-12-31 20:30:00	130	63	65	203901	203901	119	60	59	11	3	125	62	1
36	62	1	27.8	0	0.1	amlodipine2.5	1	1	1899-12-31 23:00:00	1899-12-31 08:30:00	0	1899-12-31 20:45:00	1899-12-31 20:45:00	143	70	62	205401	205401	133	67	64	10	3	138	69	1
36	62	1	27.8	0	0.1	amlodipine2.5	1	1	1899-12-31 23:00:00	1899-12-31 08:30:00	0	1899-12-31 21:45:00	1899-12-31 21:45:00	158	82	62	215401	215401	135	67	59	23	15	147	75	1
36	62	1	27.8	0	0.1	amlodipine2.5	1	1	1899-12-31 23:00:00	1899-12-31 08:30:00	1	1899-12-31 23:00:00	1899-12-31 23:00:00	153	79	62	225400	225400	131	66	60	22	13	142	73	0
36	62	1	27.8	0	0	amlodipine2.5	1	1	1899-12-31 23:00:00	1899-12-31 08:00:00	1	1899-12-31	1899-12-31 00:04:00	161	53	61	300	500	146	80	56	15	-27	154	67	0
36	62	1	27.8	0	0	amlodipine2.5	1	1	1899-12-31 23:00:00	1899-12-31 08:00:00	1	1899-12-31 03:00:00	1899-12-31 03:04:00	162	82	60	30300	30500	155	85	58	7	-3	159	84	0
36	62	1	27.8	0	0	amlodipine2.5	1	1	1899-12-31 23:00:00	1899-12-31 08:00:00	1	1899-12-31 07:00:00	1899-12-31 07:04:00	171	81	54	70300	70500	155	83	53	16	-2	163	82	0
36	62	1	27.8	0	0	amlodipine2.5	1	1	1899-12-31 23:00:00	1899-12-31 08:00:00	1	1899-12-31 07:15:00	1899-12-31 07:19:00	149	89	56	71800	72000	150	83	53	-1	6	150	86	0
36	62	1	27.8	0	0	amlodipine2.5	1	1	1899-12-31 23:00:00	1899-12-31 08:00:00	0	1899-12-31 09:30:00	1899-12-31 09:34:00	136	85	62	93300	93500	166	91	62	-30	-6	151	88	1
36	62	1	27.8	0	0	amlodipine2.5	1	1	1899-12-31 23:00:00	1899-12-31 08:00:00	0	1899-12-31 09:54:00	1899-12-31 09:58:00	166	94	61	94800	95000	168	87	61	-2	7	167	91	1
36	62	1	27.8	0	0	amlodipine2.5	1	1	1899-12-31 23:00:00	1899-12-31 08:00:00	0	1899-12-31 10:30:00	1899-12-31 10:34:00	153	85	62	103300	103500	182	97	66	-29	-12	168	91	1
36	62	1	27.8	0	0	amlodipine2.5	1	1	1899-12-31 23:00:00	1899-12-31 08:00:00	0	1899-12-31 10:45:00	1899-12-31 10:49:00	160	52	68	104800	105000	169	93	63	-9	-41	165	73	1
36	62	1	27.8	0	0	amlodipine2.5	1	1	1899-12-31 23:00:00	1899-12-31 08:00:00	0	1899-12-31 11:30:00	1899-12-31 11:34:00	149	78	73	113300	113500	184	96	78	-35	-18	167	87	1
36	62	1	27.8	0	0	amlodipine2.5	1	1	1899-12-31 23:00:00	1899-12-31 08:00:00	0	1899-12-31 12:15:00	1899-12-31 12:19:00	148	74	63	121800	122000	169	91	67	-21	-17	159	83	1
36	62	1	27.8	0	0	amlodipine2.5	1	1	1899-12-31 23:00:00	1899-12-31 08:00:00	0	1899-12-31 13:16:00	1899-12-31 13:20:00	144	83	66	131800	132000	173	93	66	-29	-10	159	88	1
36	62	1	27.8	0	0	amlodipine2.5	1	1	1899-12-31 23:00:00	1899-12-31 08:00:00	0	1899-12-31 13:45:00	1899-12-31 13:49:00	139	79	63	134800	135000	175	94	68	-36	-15	157	87	1
36	62	1	27.8	0	0	amlodipine2.5	1	1	1899-12-31 23:00:00	1899-12-31 08:00:00	0	1899-12-31 14:00:00	1899-12-31 14:04:00	144	79	66	140300	140500	179	94	65	-35	-15	162	87	1
36	62	1	27.8	0	0	amlodipine2.5	1	1	1899-12-31 23:00:00	1899-12-31 08:00:00	0	1899-12-31 14:15:00	1899-12-31 14:19:00	133	76	66	141800	142000	169	92	68	-36	-16	151	84	1
36	62	1	27.8	0	0	amlodipine2.5	1	1	1899-12-31 23:00:00	1899-12-31 08:00:00	0	1899-12-31 15:15:00	1899-12-31 15:19:00	159	87	73	151800	152000	169	90	69	-10	-3	164	89	1
36	62	1	27.8	0	0	amlodipine2.5	1	1	1899-12-31 23:00:00	1899-12-31 08:00:00	0	1899-12-31 15:30:00	1899-12-31 15:34:00	139	82	63	153300	153500	161	87	62	-22	-5	150	85	1
36	62	1	27.8	0	0	amlodipine2.5	1	1	1899-12-31 23:00:00	1899-12-31 08:00:00	0	1899-12-31 17:30:00	1899-12-31 17:34:00	135	57	68	173300	173500	172	93	69	-37	-36	154	75	1
36	62	1	27.8	0	0	amlodipine2.5	1	1	1899-12-31 23:00:00	1899-12-31 08:00:00	0	1899-12-31 18:30:00	1899-12-31 18:34:00	140	65	65	183300	183500	177	96	63	-37	-31	159	81	1
36	62	1	27.8	0	0	amlodipine2.5	1	1	1899-12-31 23:00:00	1899-12-31 08:00:00	0	1899-12-31 19:00:00	1899-12-31 19:04:00	144	92	71	190301	190501	188	99	69	-44	-7	166	96	1
36	62	1	27.8	0	0	amlodipine2.5	1	1	1899-12-31 23:00:00	1899-12-31 08:00:00	0	1899-12-31 19:30:00	1899-12-31 19:34:00	157	84	71	193300	193500	185	99	71	-28	-15	171	92	1
36	62	1	27.8	0	0	amlodipine2.5	1	1	1899-12-31 23:00:00	1899-12-31 08:00:00	0	1899-12-31 19:46:00	1899-12-31 19:50:00	161	88	75	194800	195000	182	96	71	-21	-8	172	92	1
36	62	1	27.8	0	0	amlodipine2.5	1	1	1899-12-31 23:00:00	1899-12-31 08:00:00	0	1899-12-31 20:30:00	1899-12-31 20:34:00	161	132	75	203300	203500	170	93	70	-9	39	166	113	1
36	62	1	27.8	0	0	amlodipine2.5	1	1	1899-12-31 23:00:00	1899-12-31 08:00:00	0	1899-12-31 21:15:00	1899-12-31 21:19:00	170	85	63	211800	212000	167	89	64	3	-4	169	87	1
37	37	0		0	Before v0	amlodipine5	1	1	1899-12-31 23:00:00	1899-12-31 07:30:00	1	1899-12-31 01:00:00	1899-12-31 01:00:00	126	75	66	5601	5601	114	79	64	12	-4	120	77	0
37	37	0		0	Before v0	amlodipine5	1	1	1899-12-31 23:00:00	1899-12-31 07:30:00	1	1899-12-31 07:30:00	1899-12-31 07:30:00	120	81	75	72600	72600	149	98	74	-29	-17	135	90	0
37	37	0		0	Before v0	amlodipine5	1	1	1899-12-31 23:00:00	1899-12-31 07:30:00	0	1899-12-31 08:31:00	1899-12-31 08:31:00	117	72	78	82600	82600	144	96	75	-27	-24	131	84	1
37	37	0		0	Before v0	amlodipine5	1	1	1899-12-31 23:00:00	1899-12-31 07:30:00	0	1899-12-31 10:15:00	1899-12-31 10:15:00	96	65	81	101100	101100	123	84	83	-27	-19	110	75	1
37	37	0		0	Before v0	amlodipine5	1	1	1899-12-31 23:00:00	1899-12-31 07:30:00	0	1899-12-31 11:16:00	1899-12-31 11:16:00	142	88	75	111100	111100	126	85	75	16	3	134	87	1
37	37	0		0	Before v0	amlodipine5	1	1	1899-12-31 23:00:00	1899-12-31 07:30:00	0	1899-12-31 12:00:00	1899-12-31 12:00:00	111	80	75	115600	115600	137	94	73	-26	-14	124	87	1
37	37	0		0	Before v0	amlodipine5	1	1	1899-12-31 23:00:00	1899-12-31 07:30:00	0	1899-12-31 13:00:00	1899-12-31 13:00:00	109	74	76	125600	125600	134	91	71	-25	-17	122	83	1
37	37	0		0	Before v0	amlodipine5	1	1	1899-12-31 23:00:00	1899-12-31 07:30:00	0	1899-12-31 17:30:00	1899-12-31 17:30:00	123	84	65	172601	172601	119	85	70	4	-1	121	85	1
37	37	0		0	Before v0	amlodipine5	1	1	1899-12-31 23:00:00	1899-12-31 07:30:00	0	1899-12-31 20:45:00	1899-12-31 20:45:00	105	64	69	204101	204101	144	98	71	-39	-34	125	81	1
37	37	0		0	Before v0	amlodipine5	1	1	1899-12-31 23:00:00	1899-12-31 07:30:00	0	1899-12-31 21:45:00	1899-12-31 21:45:00	110	70	69	224100	224100	133	93	71	-23	-23	122	82	1
